# Supplementary material for: Synchronous birth is a dominant pattern in receptor-ligand evolution
Source: BMC Genomics. 2018 Aug 14;19:611. doi: 10.1186/s12864-018-4977-2 (PMC6092800; doi:10.1186/s12864-018-4977-2)
Supplement: Supplementary file 1 — Page 1 1: Branch of appearance of each of the 19,928 human genes. 2: Branch of appearance of the 1000 genes of bilaterians drawn randomly. Page 2: Branch of appearance of human genes for the mathematical model. Page 3: Branches of appearance of ligands and receptors. Page 4: List of receptor/ligand interactions. The file contains the interactions present in our database, as well as the interactions present in the list of Ramilowski et al., 2015. Page 5: List of ligands that have evolved rapidly. Page 6: List of characteristics of ligands and receptors used for MCA. The characteristics are the molecular weight before and after cleavage, the synthesis, the groups 1 to 9 according to the characteristics of the proteins (ex glycoproteins), the type of signal and the function of the interaction. (XLSX 578 kb) [file 12864_2018_4977_MOESM1_ESM.xlsx]

## Sheet: Feuil1
Embl trees roots
Bilateria	ENSG00000112033
Bilateria	ENSG00000186951
Bilateria	ENSG00000132170
Bilateria	ENSG00000126351
Bilateria	ENSG00000151090
Bilateria	ENSG00000077092
Bilateria	ENSG00000131759
Bilateria	ENSG00000172819
Bilateria	ENSG00000025434
Bilateria	ENSG00000131408
Bilateria	ENSG00000012504
Bilateria	ENSG00000143257
Bilateria	ENSG00000144852
Bilateria	ENSG00000111424
Bilateria	ENSG00000198963
Bilateria	ENSG00000143365
Bilateria	ENSG00000069667
Bilateria	ENSG00000126368
Bilateria	ENSG00000174738
Euteleostomi	ENSG00000167984
Euteleostomi	ENSG00000174885
Euteleostomi	ENSG00000158077
Euteleostomi	ENSG00000171487
Euteleostomi	ENSG00000160505
Euteleostomi	ENSG00000185792
Euteleostomi	ENSG00000179873
Euteleostomi	ENSG00000173572
Euteleostomi	ENSG00000179709
Euteleostomi	ENSG00000022556
Euteleostomi	ENSG00000167634
Euteleostomi	ENSG00000182261
Euteleostomi	ENSG00000162711
Euteleostomi	ENSG00000142405
Tetrapoda	ENSG00000221977
Tetrapoda	ENSG00000172208
Tetrapoda	ENSG00000279556
Tetrapoda	ENSG00000279260
Tetrapoda	ENSG00000176567
Tetrapoda	ENSG00000175619
Tetrapoda	ENSG00000181939
Tetrapoda	ENSG00000181903
Tetrapoda	ENSG00000221840
Tetrapoda	ENSG00000181961
Tetrapoda	ENSG00000237388
Tetrapoda	ENSG00000181958
Tetrapoda	ENSG00000221954
Tetrapoda	ENSG00000185926
Tetrapoda	ENSG00000258817
Tetrapoda	ENSG00000176540
Tetrapoda	ENSG00000176547
Tetrapoda	ENSG00000279514
Tetrapoda	ENSG00000181935
Tetrapoda	ENSG00000172188
Tetrapoda	ENSG00000176555
Tetrapoda	ENSG00000174982
Bilateria	ENSG00000099822
Bilateria	ENSG00000164588
Bilateria	ENSG00000138622
Bilateria	ENSG00000143630
Bilateria	ENSG00000170289
Bilateria	ENSG00000070729
Bilateria	ENSG00000144191
Bilateria	ENSG00000183862
Bilateria	ENSG00000198515
Bilateria	ENSG00000132259
Bilateria	ENSG00000173826
Bilateria	ENSG00000184611
Bilateria	ENSG00000055118
Bilateria	ENSG00000089558
Bilateria	ENSG00000183960
Bilateria	ENSG00000135519
Bilateria	ENSG00000143473
Bilateria	ENSG00000140015
Opisthokonta	ENSG00000065970
Opisthokonta	ENSG00000198815
Opisthokonta	ENSG00000137166
Opisthokonta	ENSG00000049768
Opisthokonta	ENSG00000128573
Opisthokonta	ENSG00000114861
Opisthokonta	ENSG00000141568
Opisthokonta	ENSG00000164916
Opisthokonta	ENSG00000170802
Opisthokonta	ENSG00000053254
Opisthokonta	ENSG00000139445
Opisthokonta	ENSG00000109101
Opisthokonta	ENSG00000160973
Opisthokonta	ENSG00000164379
Opisthokonta	ENSG00000137273
Opisthokonta	ENSG00000103241
Opisthokonta	ENSG00000176165
Opisthokonta	ENSG00000129654
Bilateria	ENSG00000146378
Bilateria	ENSG00000135569
Bilateria	ENSG00000146383
Bilateria	ENSG00000146385
Bilateria	ENSG00000237110
Bilateria	ENSG00000146399
Bilateria	ENSG00000164270
Bilateria	ENSG00000113749
Bilateria	ENSG00000169676
Bilateria	ENSG00000184845
Bilateria	ENSG00000158748
Bilateria	ENSG00000043591
Bilateria	ENSG00000188778
Bilateria	ENSG00000169252
Bilateria	ENSG00000136457
Bilateria	ENSG00000100399
Bilateria	ENSG00000144749
Bilateria	ENSG00000198799
Bilateria	ENSG00000139263
Bilateria	ENSG00000176204
Bilateria	ENSG00000198739
Bilateria	ENSG00000162951
Bilateria	ENSG00000146006
Bilateria	ENSG00000171236
Bilateria	ENSG00000178732
Bilateria	ENSG00000172061
Bilateria	ENSG00000178772
Bilateria	ENSG00000099769
Bilateria	ENSG00000186105
Bilateria	ENSG00000255690
Bilateria	ENSG00000188937
Bilateria	ENSG00000040608
Bilateria	ENSG00000185924
Bilateria	ENSG00000186907
Bilateria	ENSG00000196739
Bilateria	ENSG00000171502
Bilateria	ENSG00000130635
Bilateria	ENSG00000204248
Bilateria	ENSG00000060718
Bilateria	ENSG00000080573
Bilateria	ENSG00000139219
Bilateria	ENSG00000108821
Bilateria	ENSG00000164692
Bilateria	ENSG00000168542
Bilateria	ENSG00000204262
Bilateria	ENSG00000197565
Bilateria	ENSG00000134871
Bilateria	ENSG00000081052
Bilateria	ENSG00000169031
Bilateria	ENSG00000187498
Bilateria	ENSG00000188153
Bilateria	ENSG00000114270
Vertebrata	ENSG00000138109
Vertebrata	ENSG00000165841
Vertebrata	ENSG00000138115
Vertebrata	ENSG00000108242
Vertebrata	ENSG00000276490
Vertebrata	ENSG00000130649
Vertebrata	ENSG00000197446
Vertebrata	ENSG00000197838
Vertebrata	ENSG00000255974
Vertebrata	ENSG00000198077
Vertebrata	ENSG00000197408
Vertebrata	ENSG00000073067
Vertebrata	ENSG00000155016
Vertebrata	ENSG00000186104
Vertebrata	ENSG00000205702
Vertebrata	ENSG00000100197
Vertebrata	ENSG00000134716
Bilateria	ENSG00000151067
Bilateria	ENSG00000102001
Bilateria	ENSG00000157388
Bilateria	ENSG00000081248
Bilateria	ENSG00000141837
Bilateria	ENSG00000198216
Bilateria	ENSG00000148408
Bilateria	ENSG00000196557
Bilateria	ENSG00000006283
Bilateria	ENSG00000100346
Bilateria	ENSG00000196876
Bilateria	ENSG00000153253
Bilateria	ENSG00000136531
Bilateria	ENSG00000144285
Bilateria	ENSG00000169432
Bilateria	ENSG00000136546
Bilateria	ENSG00000007314
Bilateria	ENSG00000183873
Bilateria	ENSG00000185313
Bilateria	ENSG00000168356
Opisthokonta	ENSG00000149177
Opisthokonta	ENSG00000080031
Opisthokonta	ENSG00000139304
Opisthokonta	ENSG00000127329
Opisthokonta	ENSG00000151490
Opisthokonta	ENSG00000169410
Opisthokonta	ENSG00000196396
Opisthokonta	ENSG00000175354
Opisthokonta	ENSG00000072135
Opisthokonta	ENSG00000134242
Opisthokonta	ENSG00000127947
Opisthokonta	ENSG00000111679
Opisthokonta	ENSG00000179295
Opisthokonta	ENSG00000204179
Opisthokonta	ENSG00000070778
Opisthokonta	ENSG00000152104
Bilateria	ENSG00000169840
Bilateria	ENSG00000180613
Bilateria	ENSG00000120093
Bilateria	ENSG00000128652
Bilateria	ENSG00000105997
Bilateria	ENSG00000105996
Bilateria	ENSG00000173917
Bilateria	ENSG00000168505
Bilateria	ENSG00000164900
Bilateria	ENSG00000235608
Bilateria	ENSG00000229544
Bilateria	ENSG00000130675
Bilateria	ENSG00000106038
Bilateria	ENSG00000174279
Bilateria	ENSG00000005102
Bilateria	ENSG00000106511
Bilateria	ENSG00000120094
Bilateria	ENSG00000105991
Bilateria	ENSG00000128645
Vertebrata	ENSG00000186912
Vertebrata	ENSG00000175591
Vertebrata	ENSG00000171631
Vertebrata	ENSG00000169508
Vertebrata	ENSG00000144230
Vertebrata	ENSG00000078589
Vertebrata	ENSG00000147138
Vertebrata	ENSG00000184574
Vertebrata	ENSG00000139679
Vertebrata	ENSG00000147145
Vertebrata	ENSG00000169403
Vertebrata	ENSG00000173198
Vertebrata	ENSG00000152207
Vertebrata	ENSG00000244165
Vertebrata	ENSG00000169860
Vertebrata	ENSG00000198829
Vertebrata	ENSG00000165621
Bilateria	ENSG00000115318
Bilateria	ENSG00000138131
Bilateria	ENSG00000134013
Bilateria	ENSG00000113083
Bilateria	ENSG00000129038
Bilateria	ENSG00000073754
Bilateria	ENSG00000146700
Bilateria	ENSG00000164099
Bilateria	ENSG00000013725
Bilateria	ENSG00000179954
Bilateria	ENSG00000177675
Bilateria	ENSG00000177575
Bilateria	ENSG00000162777
Bilateria	ENSG00000146966
Bilateria	ENSG00000175984
Bilateria	ENSG00000166444
Bilateria	ENSG00000213047
Bilateria	ENSG00000119522
Bilateria	ENSG00000205744
Bilateria	ENSG00000184014
Bilateria	ENSG00000170456
Bilateria	ENSG00000110514
Bilateria	ENSG00000133812
Bilateria	ENSG00000100241
Bilateria	ENSG00000105339
Bilateria	ENSG00000198837
Bilateria	ENSG00000174485
Bilateria	ENSG00000137145
Bilateria	ENSG00000138448
Bilateria	ENSG00000161638
Bilateria	ENSG00000077943
Bilateria	ENSG00000005961
Bilateria	ENSG00000135424
Bilateria	ENSG00000091409
Bilateria	ENSG00000005884
Bilateria	ENSG00000156886
Bilateria	ENSG00000140678
Bilateria	ENSG00000169896
Bilateria	ENSG00000005844
Bilateria	ENSG00000083457
Bilateria	ENSG00000164171
Bilateria	ENSG00000213949
Bilateria	ENSG00000143127
Bilateria	ENSG00000137809
Bilateria	ENSG00000144668
Bilateria	ENSG00000115232
Bilateria	ENSG00000136378
Bilateria	ENSG00000151388
Bilateria	ENSG00000145536
Bilateria	ENSG00000140873
Bilateria	ENSG00000140470
Bilateria	ENSG00000145808
Bilateria	ENSG00000049192
Bilateria	ENSG00000142303
Bilateria	ENSG00000154734
Bilateria	ENSG00000158859
Bilateria	ENSG00000134917
Bilateria	ENSG00000166106
Bilateria	ENSG00000154736
Bilateria	ENSG00000163638
Bilateria	ENSG00000173157
Bilateria	ENSG00000087116
Bilateria	ENSG00000156140
Bilateria	ENSG00000138316
Amniota	ENSG00000197706
Amniota	ENSG00000205327
Amniota	ENSG00000179695
Amniota	ENSG00000205328
Amniota	ENSG00000185821
Amniota	ENSG00000188324
Amniota	ENSG00000184954
Amniota	ENSG00000187857
Amniota	ENSG00000205330
Amniota	ENSG00000205329
Amniota	ENSG00000179615
Amniota	ENSG00000179626
Bilateria	ENSG00000112769
Bilateria	ENSG00000130702
Bilateria	ENSG00000053747
Bilateria	ENSG00000101680
Bilateria	ENSG00000196569
Bilateria	ENSG00000091136
Bilateria	ENSG00000091128
Bilateria	ENSG00000172037
Bilateria	ENSG00000196878
Bilateria	ENSG00000074527
Bilateria	ENSG00000065320
Bilateria	ENSG00000162068
Bilateria	ENSG00000142233
Bilateria	ENSG00000058085
Bilateria	ENSG00000135862
Bilateria	ENSG00000050555
Bilateria	ENSG00000253910
Bilateria	ENSG00000262209
Bilateria	ENSG00000254221
Bilateria	ENSG00000276547
Bilateria	ENSG00000253953
Bilateria	ENSG00000254122
Bilateria	ENSG00000253305
Bilateria	ENSG00000253767
Bilateria	ENSG00000261934
Bilateria	ENSG00000253846
Bilateria	ENSG00000253537
Bilateria	ENSG00000262576
Bilateria	ENSG00000253485
Bilateria	ENSG00000253159
Bilateria	ENSG00000254245
Bilateria	ENSG00000272674
Bilateria	ENSG00000120322
Bilateria	ENSG00000113248
Bilateria	ENSG00000113209
Bilateria	ENSG00000081818
Bilateria	ENSG00000113211
Bilateria	ENSG00000120327
Bilateria	ENSG00000113212
Bilateria	ENSG00000177839
Bilateria	ENSG00000112852
Bilateria	ENSG00000120328
Bilateria	ENSG00000171815
Bilateria	ENSG00000248383
Bilateria	ENSG00000243232
Bilateria	ENSG00000240764
Bilateria	ENSG00000242419
Bilateria	ENSG00000204962
Bilateria	ENSG00000081842
Bilateria	ENSG00000251664
Bilateria	ENSG00000239389
Bilateria	ENSG00000204970
Bilateria	ENSG00000255408
Bilateria	ENSG00000250120
Bilateria	ENSG00000204969
Bilateria	ENSG00000249158
Bilateria	ENSG00000204963
Bilateria	ENSG00000204967
Bilateria	ENSG00000118946
Bilateria	ENSG00000165194
Bilateria	ENSG00000113555
Bilateria	ENSG00000189184
Bilateria	ENSG00000136099
Bilateria	ENSG00000102290
Bilateria	ENSG00000099715
Bilateria	ENSG00000184226
Bilateria	ENSG00000156453
Bilateria	ENSG00000169851
Bilateria	ENSG00000280165
Bilateria	ENSG00000197991
Euteleostomi	ENSG00000171345
Euteleostomi	ENSG00000171401
Euteleostomi	ENSG00000171346
Euteleostomi	ENSG00000128422
Euteleostomi	ENSG00000186847
Euteleostomi	ENSG00000186832
Euteleostomi	ENSG00000197079
Euteleostomi	ENSG00000108759
Euteleostomi	ENSG00000131738
Euteleostomi	ENSG00000006059
Euteleostomi	ENSG00000094796
Euteleostomi	ENSG00000131737
Euteleostomi	ENSG00000171360
Euteleostomi	ENSG00000108417
Euteleostomi	ENSG00000126337
Euteleostomi	ENSG00000196859
Euteleostomi	ENSG00000204889
Euteleostomi	ENSG00000187242
Euteleostomi	ENSG00000204897
Euteleostomi	ENSG00000186393
Euteleostomi	ENSG00000173908
Euteleostomi	ENSG00000186395
Euteleostomi	ENSG00000167916
Euteleostomi	ENSG00000171431
Chordata	ENSG00000117601
Chordata	ENSG00000163536
Chordata	ENSG00000114204
Chordata	ENSG00000253309
Chordata	ENSG00000106366
Chordata	ENSG00000135919
Chordata	ENSG00000206075
Chordata	ENSG00000124570
Chordata	ENSG00000170542
Chordata	ENSG00000166401
Chordata	ENSG00000021355
Chordata	ENSG00000197632
Chordata	ENSG00000242550
Chordata	ENSG00000057149
Chordata	ENSG00000206073
Chordata	ENSG00000197641
Chordata	ENSG00000206072
Chordata	ENSG00000166396
Chordata	ENSG00000166634
Bilateria	ENSG00000274286
Bilateria	ENSG00000150594
Bilateria	ENSG00000184160
Bilateria	ENSG00000149295
Bilateria	ENSG00000151577
Bilateria	ENSG00000069696
Bilateria	ENSG00000170214
Bilateria	ENSG00000171873
Bilateria	ENSG00000120907
Bilateria	ENSG00000157219
Bilateria	ENSG00000148680
Bilateria	ENSG00000179097
Bilateria	ENSG00000168830
Bilateria	ENSG00000135312
Bilateria	ENSG00000179546
Bilateria	ENSG00000178394
Bilateria	ENSG00000144355
Bilateria	ENSG00000006377
Bilateria	ENSG00000108813
Bilateria	ENSG00000064195
Bilateria	ENSG00000115844
Bilateria	ENSG00000105880
Bilateria	ENSG00000183072
Bilateria	ENSG00000119919
Bilateria	ENSG00000180053
Bilateria	ENSG00000125816
Bilateria	ENSG00000136352
Bilateria	ENSG00000125820
Bilateria	ENSG00000136327
Bilateria	ENSG00000167034
Bilateria	ENSG00000109705
Bilateria	ENSG00000120149
Bilateria	ENSG00000163132
Bilateria	ENSG00000186526
Bilateria	ENSG00000186115
Bilateria	ENSG00000171903
Bilateria	ENSG00000186204
Bilateria	ENSG00000186529
Bilateria	ENSG00000171954
Bilateria	ENSG00000187048
Bilateria	ENSG00000162365
Bilateria	ENSG00000186377
Bilateria	ENSG00000186160
Bilateria	ENSG00000142973
Bilateria	ENSG00000059377
Bilateria	ENSG00000160868
Bilateria	ENSG00000160870
Bilateria	ENSG00000282301
Bilateria	ENSG00000021461
Bilateria	ENSG00000106258
Bilateria	ENSG00000036530
Bilateria	ENSG00000145476
Bilateria	ENSG00000116783
Bilateria	ENSG00000259030
Bilateria	ENSG00000166333
Bilateria	ENSG00000171435
Bilateria	ENSG00000141068
Bilateria	ENSG00000132155
Bilateria	ENSG00000078061
Bilateria	ENSG00000157764
Bilateria	ENSG00000135341
Bilateria	ENSG00000173327
Bilateria	ENSG00000143674
Bilateria	ENSG00000006432
Bilateria	ENSG00000130758
Bilateria	ENSG00000073803
Bilateria	ENSG00000139625
Bilateria	ENSG00000091436
Bilateria	ENSG00000149418
Bilateria	ENSG00000187054
Bilateria	ENSG00000198092
Bilateria	ENSG00000185873
Bilateria	ENSG00000087128
Bilateria	ENSG00000153802
Bilateria	ENSG00000187045
Bilateria	ENSG00000184012
Bilateria	ENSG00000160183
Bilateria	ENSG00000166682
Bilateria	ENSG00000137648
Bilateria	ENSG00000137747
Bilateria	ENSG00000105707
Bilateria	ENSG00000088926
Bilateria	ENSG00000164344
Bilateria	ENSG00000154646
Bilateria	ENSG00000176040
Bilateria	ENSG00000186867
Bilateria	ENSG00000056291
Bilateria	ENSG00000148734
Bilateria	ENSG00000121764
Bilateria	ENSG00000137252
Bilateria	ENSG00000075073
Bilateria	ENSG00000115353
Bilateria	ENSG00000169836
Bilateria	ENSG00000123901
Bilateria	ENSG00000164128
Bilateria	ENSG00000204174
Bilateria	ENSG00000164129
Bilateria	ENSG00000185149
Bilateria	ENSG00000119973
Bilateria	ENSG00000168904
Bilateria	ENSG00000165383
Bilateria	ENSG00000177595
Bilateria	ENSG00000271949
Bilateria	ENSG00000171492
Bilateria	ENSG00000136802
Bilateria	ENSG00000197147
Bilateria	ENSG00000171488
Bilateria	ENSG00000171017
Bilateria	ENSG00000214954
Bilateria	ENSG00000148484
Bilateria	ENSG00000148356
Bilateria	ENSG00000186001
Bilateria	ENSG00000077454
Bilateria	ENSG00000130224
Bilateria	ENSG00000136141
Bilateria	ENSG00000180979
Bilateria	ENSG00000151702
Bilateria	ENSG00000163497
Bilateria	ENSG00000157554
Bilateria	ENSG00000105722
Bilateria	ENSG00000117036
Bilateria	ENSG00000253831
Bilateria	ENSG00000244405
Bilateria	ENSG00000006468
Bilateria	ENSG00000175832
Bilateria	ENSG00000111145
Bilateria	ENSG00000158711
Bilateria	ENSG00000126767
Bilateria	ENSG00000154727
Bilateria	ENSG00000105672
Bilateria	ENSG00000157557
Bilateria	ENSG00000134954
Bilateria	ENSG00000183729
Bilateria	ENSG00000125522
Bilateria	ENSG00000082556
Bilateria	ENSG00000116329
Bilateria	ENSG00000112038
Bilateria	ENSG00000125510
Bilateria	ENSG00000180616
Bilateria	ENSG00000162009
Bilateria	ENSG00000278195
Bilateria	ENSG00000132671
Bilateria	ENSG00000139874
Bilateria	ENSG00000166573
Bilateria	ENSG00000182687
Bilateria	ENSG00000128310
Bilateria	ENSG00000116014
Bilateria	ENSG00000152034
Bilateria	ENSG00000128285
Bilateria	ENSG00000171462
Bilateria	ENSG00000187957
Bilateria	ENSG00000148204
Bilateria	ENSG00000134376
Bilateria	ENSG00000204301
Bilateria	ENSG00000162804
Bilateria	ENSG00000074181
Bilateria	ENSG00000134250
Bilateria	ENSG00000148400
Bilateria	ENSG00000101384
Bilateria	ENSG00000184916
Bilateria	ENSG00000185559
Bilateria	ENSG00000090932
Bilateria	ENSG00000198719
Bilateria	ENSG00000128917
Bilateria	ENSG00000064989
Bilateria	ENSG00000004948
Bilateria	ENSG00000080293
Bilateria	ENSG00000114812
Bilateria	ENSG00000078549
Bilateria	ENSG00000106018
Bilateria	ENSG00000106128
Bilateria	ENSG00000112164
Bilateria	ENSG00000215644
Bilateria	ENSG00000010310
Bilateria	ENSG00000065325
Bilateria	ENSG00000160801
Bilateria	ENSG00000144407
Bilateria	ENSG00000120088
Bilateria	ENSG00000106113
Bilateria	ENSG00000065361
Bilateria	ENSG00000061938
Bilateria	ENSG00000115085
Bilateria	ENSG00000165025
Bilateria	ENSG00000162434
Bilateria	ENSG00000105397
Bilateria	ENSG00000096968
Bilateria	ENSG00000105639
Bilateria	ENSG00000169398
Bilateria	ENSG00000120899
Bilateria	ENSG00000146648
Bilateria	ENSG00000141736
Bilateria	ENSG00000174292
Bilateria	ENSG00000178568
Tetrapoda	ENSG00000211637
Tetrapoda	ENSG00000211639
Tetrapoda	ENSG00000211672
Tetrapoda	ENSG00000223350
Tetrapoda	ENSG00000211649
Tetrapoda	ENSG00000211652
Tetrapoda	ENSG00000211638
Tetrapoda	ENSG00000211661
Tetrapoda	ENSG00000211658
Tetrapoda	ENSG00000211665
Tetrapoda	ENSG00000211659
Tetrapoda	ENSG00000211669
Tetrapoda	ENSG00000211673
Tetrapoda	ENSG00000211663
Tetrapoda	ENSG00000211657
Tetrapoda	ENSG00000211670
Tetrapoda	ENSG00000211662
Tetrapoda	ENSG00000211667
Tetrapoda	ENSG00000211664
Tetrapoda	ENSG00000278196
Tetrapoda	ENSG00000211668
Tetrapoda	ENSG00000211666
Tetrapoda	ENSG00000211660
Tetrapoda	ENSG00000211653
Tetrapoda	ENSG00000211645
Tetrapoda	ENSG00000211644
Tetrapoda	ENSG00000211651
Tetrapoda	ENSG00000211648
Tetrapoda	ENSG00000211655
Tetrapoda	ENSG00000211640
Tetrapoda	ENSG00000211642
Tetrapoda	ENSG00000211647
Tetrapoda	ENSG00000211650
Tetrapoda	ENSG00000211654
Tetrapoda	ENSG00000211643
Tetrapoda	ENSG00000211641
Tetrapoda	ENSG00000169575
Tetrapoda	ENSG00000128218
Vertebrata	ENSG00000100122
Vertebrata	ENSG00000100053
Vertebrata	ENSG00000244752
Vertebrata	ENSG00000196431
Vertebrata	ENSG00000108255
Vertebrata	ENSG00000163499
Vertebrata	ENSG00000127377
Vertebrata	ENSG00000213139
Vertebrata	ENSG00000182187
Vertebrata	ENSG00000118231
Vertebrata	ENSG00000163254
Vertebrata	ENSG00000168582
Bilateria	ENSG00000123700
Bilateria	ENSG00000182324
Bilateria	ENSG00000184185
Bilateria	ENSG00000260458
Bilateria	ENSG00000168135
Bilateria	ENSG00000153822
Bilateria	ENSG00000162989
Bilateria	ENSG00000162728
Bilateria	ENSG00000157542
Bilateria	ENSG00000120457
Bilateria	ENSG00000187486
Bilateria	ENSG00000121361
Bilateria	ENSG00000151704
Bilateria	ENSG00000177807
Bilateria	ENSG00000157551
Bilateria	ENSG00000115474
Euteleostomi	ENSG00000170421
Euteleostomi	ENSG00000135480
Euteleostomi	ENSG00000205420
Euteleostomi	ENSG00000170465
Euteleostomi	ENSG00000186081
Euteleostomi	ENSG00000170454
Euteleostomi	ENSG00000172867
Euteleostomi	ENSG00000189182
Euteleostomi	ENSG00000167768
Euteleostomi	ENSG00000139648
Euteleostomi	ENSG00000186049
Euteleostomi	ENSG00000170477
Euteleostomi	ENSG00000185069
Euteleostomi	ENSG00000185640
Euteleostomi	ENSG00000161850
Euteleostomi	ENSG00000135443
Euteleostomi	ENSG00000205426
Euteleostomi	ENSG00000170442
Euteleostomi	ENSG00000170523
Euteleostomi	ENSG00000161849
Opisthokonta	ENSG00000180198
Opisthokonta	ENSG00000156313
Opisthokonta	ENSG00000129158
Opisthokonta	ENSG00000128731
Opisthokonta	ENSG00000126107
Opisthokonta	ENSG00000103657
Opisthokonta	ENSG00000179051
Opisthokonta	ENSG00000136161
Opisthokonta	ENSG00000136144
Opisthokonta	ENSG00000138646
Opisthokonta	ENSG00000138641
Opisthokonta	ENSG00000138642
Opisthokonta	ENSG00000148634
Opisthokonta	ENSG00000274523
Bilateria	ENSG00000125966
Bilateria	ENSG00000156103
Bilateria	ENSG00000157227
Bilateria	ENSG00000102996
Bilateria	ENSG00000137674
Bilateria	ENSG00000262406
Bilateria	ENSG00000166670
Bilateria	ENSG00000149968
Bilateria	ENSG00000196611
Bilateria	ENSG00000118113
Bilateria	ENSG00000137675
Bilateria	ENSG00000137745
Bilateria	ENSG00000087245
Bilateria	ENSG00000100985
Bilateria	ENSG00000008516
Bilateria	ENSG00000198598
Bilateria	ENSG00000099953
Opisthokonta	ENSG00000080511
Opisthokonta	ENSG00000108786
Opisthokonta	ENSG00000161267
Opisthokonta	ENSG00000176387
Opisthokonta	ENSG00000086696
Opisthokonta	ENSG00000073737
Opisthokonta	ENSG00000135437
Opisthokonta	ENSG00000139547
Opisthokonta	ENSG00000025423
Opisthokonta	ENSG00000170426
Opisthokonta	ENSG00000119537
Opisthokonta	ENSG00000109016
Opisthokonta	ENSG00000184544
Opisthokonta	ENSG00000100612
Vertebrata	ENSG00000126353
Vertebrata	ENSG00000184451
Vertebrata	ENSG00000129048
Vertebrata	ENSG00000173585
Vertebrata	ENSG00000172215
Vertebrata	ENSG00000112486
Vertebrata	ENSG00000179934
Vertebrata	ENSG00000168329
Vertebrata	ENSG00000183813
Vertebrata	ENSG00000121807
Vertebrata	ENSG00000160791
Vertebrata	ENSG00000183625
Vertebrata	ENSG00000163823
Vertebrata	ENSG00000144648
Vertebrata	ENSG00000186810
Vertebrata	ENSG00000160683
Vertebrata	ENSG00000180871
Vertebrata	ENSG00000163464
Vertebrata	ENSG00000121966
Bilateria	ENSG00000052344
Bilateria	ENSG00000172382
Bilateria	ENSG00000005001
Bilateria	ENSG00000172236
Bilateria	ENSG00000197253
Bilateria	ENSG00000095917
Bilateria	ENSG00000116176
Bilateria	ENSG00000103355
Bilateria	ENSG00000185888
Bilateria	ENSG00000189099
Bilateria	ENSG00000007038
Bilateria	ENSG00000188086
Bilateria	ENSG00000206549
Bilateria	ENSG00000178055
Bilateria	ENSG00000261603
Bilateria	ENSG00000151006
Bilateria	ENSG00000178226
Bilateria	ENSG00000178297
Opisthokonta	ENSG00000138160
Opisthokonta	ENSG00000130294
Opisthokonta	ENSG00000054523
Opisthokonta	ENSG00000129250
Opisthokonta	ENSG00000137177
Opisthokonta	ENSG00000197892
Opisthokonta	ENSG00000089177
Opisthokonta	ENSG00000118193
Opisthokonta	ENSG00000101350
Opisthokonta	ENSG00000084731
Opisthokonta	ENSG00000131437
Opisthokonta	ENSG00000117245
Opisthokonta	ENSG00000138778
Opisthokonta	ENSG00000163808
Bilateria	ENSG00000163359
Bilateria	ENSG00000100473
Bilateria	ENSG00000205221
Bilateria	ENSG00000206384
Bilateria	ENSG00000172752
Bilateria	ENSG00000187955
Bilateria	ENSG00000111799
Bilateria	ENSG00000101203
Bilateria	ENSG00000124749
Bilateria	ENSG00000165816
Bilateria	ENSG00000162510
Bilateria	ENSG00000132031
Bilateria	ENSG00000124159
Bilateria	ENSG00000132561
Bilateria	ENSG00000134313
Bilateria	ENSG00000119509
Bilateria	ENSG00000151458
Bilateria	ENSG00000206560
Bilateria	ENSG00000065413
Bilateria	ENSG00000139645
Bilateria	ENSG00000107854
Bilateria	ENSG00000173273
Bilateria	ENSG00000235098
Bilateria	ENSG00000145362
Bilateria	ENSG00000151150
Bilateria	ENSG00000029534
Bilateria	ENSG00000131503
Bilateria	ENSG00000254996
Bilateria	ENSG00000132466
Bilateria	ENSG00000054654
Bilateria	ENSG00000131018
Bilateria	ENSG00000165959
Bilateria	ENSG00000137877
Bilateria	ENSG00000130402
Bilateria	ENSG00000072110
Bilateria	ENSG00000248746
Bilateria	ENSG00000077522
Bilateria	ENSG00000197694
Bilateria	ENSG00000163554
Bilateria	ENSG00000070182
Bilateria	ENSG00000160460
Bilateria	ENSG00000173898
Bilateria	ENSG00000115306
Opisthokonta	ENSG00000107130
Opisthokonta	ENSG00000121905
Opisthokonta	ENSG00000115756
Opisthokonta	ENSG00000104490
Opisthokonta	ENSG00000109047
Opisthokonta	ENSG00000112599
Opisthokonta	ENSG00000048545
Opisthokonta	ENSG00000138472
Opisthokonta	ENSG00000163032
Opisthokonta	ENSG00000116983
Opisthokonta	ENSG00000120049
Opisthokonta	ENSG00000115041
Opisthokonta	ENSG00000185774
Opisthokonta	ENSG00000182132
Bilateria	ENSG00000152767
Bilateria	ENSG00000165694
Bilateria	ENSG00000006607
Bilateria	ENSG00000129595
Bilateria	ENSG00000115109
Bilateria	ENSG00000095203
Bilateria	ENSG00000172159
Bilateria	ENSG00000171877
Bilateria	ENSG00000082397
Bilateria	ENSG00000088367
Bilateria	ENSG00000079819
Bilateria	ENSG00000159023
Bilateria	ENSG00000088179
Bilateria	ENSG00000070159
Bilateria	ENSG00000145888
Bilateria	ENSG00000145451
Bilateria	ENSG00000101958
Bilateria	ENSG00000188828
Bilateria	ENSG00000109738
Bilateria	ENSG00000094755
Bilateria	ENSG00000187730
Bilateria	ENSG00000183185
Bilateria	ENSG00000146276
Bilateria	ENSG00000111886
Bilateria	ENSG00000163288
Bilateria	ENSG00000145864
Bilateria	ENSG00000166206
Bilateria	ENSG00000268089
Bilateria	ENSG00000011083
Bilateria	ENSG00000196517
Bilateria	ENSG00000165970
Bilateria	ENSG00000268104
Bilateria	ENSG00000103546
Bilateria	ENSG00000142319
Bilateria	ENSG00000108576
Bilateria	ENSG00000157103
Bilateria	ENSG00000131389
Bilateria	ENSG00000010379
Bilateria	ENSG00000132164
Bilateria	ENSG00000111181
Bilateria	ENSG00000273554
Bilateria	ENSG00000130821
Bilateria	ENSG00000065029
Bilateria	ENSG00000166478
Bilateria	ENSG00000119725
Bilateria	ENSG00000043355
Bilateria	ENSG00000152977
Bilateria	ENSG00000156925
Bilateria	ENSG00000174963
Bilateria	ENSG00000139800
Bilateria	ENSG00000074047
Bilateria	ENSG00000106571
Bilateria	ENSG00000111087
Bilateria	ENSG00000107249
Bilateria	ENSG00000174332
Bilateria	ENSG00000126603
Bilateria	ENSG00000188786
Bilateria	ENSG00000156564
Bilateria	ENSG00000173621
Bilateria	ENSG00000165379
Bilateria	ENSG00000126243
Bilateria	ENSG00000128011
Bilateria	ENSG00000148948
Bilateria	ENSG00000131409
Bilateria	ENSG00000128594
Bilateria	ENSG00000220008
Bilateria	ENSG00000169783
Bilateria	ENSG00000213171
Bilateria	ENSG00000174482
Bilateria	ENSG00000170382
Bilateria	ENSG00000173114
Bilateria	ENSG00000175928
Mammalia	ENSG00000255298
Mammalia	ENSG00000197849
Mammalia	ENSG00000170953
Mammalia	ENSG00000197125
Mammalia	ENSG00000196661
Mammalia	ENSG00000204293
Mammalia	ENSG00000198657
Mammalia	ENSG00000280090
Mammalia	ENSG00000279116
Mammalia	ENSG00000197263
Mammalia	ENSG00000196341
Mammalia	ENSG00000181518
Mammalia	ENSG00000196119
Bilateria	ENSG00000124743
Bilateria	ENSG00000185915
Bilateria	ENSG00000197705
Bilateria	ENSG00000198642
Bilateria	ENSG00000003096
Bilateria	ENSG00000167487
Bilateria	ENSG00000135686
Bilateria	ENSG00000186231
Bilateria	ENSG00000130487
Bilateria	ENSG00000176595
Bilateria	ENSG00000179023
Bilateria	ENSG00000087448
Bilateria	ENSG00000234438
Bilateria	ENSG00000185271
Bilateria	ENSG00000099910
Bilateria	ENSG00000174010
Chordata	ENSG00000172247
Chordata	ENSG00000173372
Chordata	ENSG00000173369
Chordata	ENSG00000159189
Chordata	ENSG00000182447
Chordata	ENSG00000205863
Chordata	ENSG00000240654
Chordata	ENSG00000123500
Chordata	ENSG00000171812
Chordata	ENSG00000144810
Chordata	ENSG00000181092
Chordata	ENSG00000223953
Chordata	ENSG00000145861
Chordata	ENSG00000163145
Chordata	ENSG00000184471
Chordata	ENSG00000133466
Chordata	ENSG00000173918
Bilateria	ENSG00000047936
Bilateria	ENSG00000062524
Bilateria	ENSG00000171094
Bilateria	ENSG00000171105
Bilateria	ENSG00000140443
Bilateria	ENSG00000027644
Bilateria	ENSG00000185483
Bilateria	ENSG00000169071
Bilateria	ENSG00000030304
Bilateria	ENSG00000148053
Bilateria	ENSG00000198400
Bilateria	ENSG00000140538
Bilateria	ENSG00000162733
Bilateria	ENSG00000204580
Opisthokonta	ENSG00000143344
Opisthokonta	ENSG00000160271
Opisthokonta	ENSG00000159496
Opisthokonta	ENSG00000237441
Opisthokonta	ENSG00000205517
Opisthokonta	ENSG00000058335
Opisthokonta	ENSG00000113319
Opisthokonta	ENSG00000136828
Opisthokonta	ENSG00000116191
Opisthokonta	ENSG00000107263
Opisthokonta	ENSG00000115904
Opisthokonta	ENSG00000100485
Opisthokonta	ENSG00000118515
Opisthokonta	ENSG00000101049
Opisthokonta	ENSG00000270024
Opisthokonta	ENSG00000104205
Opisthokonta	ENSG00000142208
Opisthokonta	ENSG00000105221
Opisthokonta	ENSG00000117020
Opisthokonta	ENSG00000162302
Opisthokonta	ENSG00000100784
Opisthokonta	ENSG00000072133
Opisthokonta	ENSG00000177189
Opisthokonta	ENSG00000117676
Opisthokonta	ENSG00000071242
Opisthokonta	ENSG00000175634
Opisthokonta	ENSG00000108443
Bilateria	ENSG00000180818
Bilateria	ENSG00000253293
Bilateria	ENSG00000128710
Bilateria	ENSG00000128709
Bilateria	ENSG00000180806
Bilateria	ENSG00000257184
Bilateria	ENSG00000078399
Bilateria	ENSG00000170689
Bilateria	ENSG00000005073
Bilateria	ENSG00000128713
Bilateria	ENSG00000123388
Bilateria	ENSG00000123364
Bilateria	ENSG00000106031
Bilateria	ENSG00000159184
Bilateria	ENSG00000128714
Bilateria	ENSG00000170178
Bilateria	ENSG00000123407
Amniota	ENSG00000169484
Amniota	ENSG00000176246
Amniota	ENSG00000176281
Amniota	ENSG00000176253
Amniota	ENSG00000278566
Amniota	ENSG00000176269
Amniota	ENSG00000230178
Amniota	ENSG00000273547
Amniota	ENSG00000184140
Amniota	ENSG00000182854
Amniota	ENSG00000169488
Amniota	ENSG00000176230
Amniota	ENSG00000176695
Amniota	ENSG00000177693
Amniota	ENSG00000186092
Amniota	ENSG00000165762
Amniota	ENSG00000155249
Chordata	ENSG00000177383
Chordata	ENSG00000185115
Chordata	ENSG00000189023
Chordata	ENSG00000198681
Chordata	ENSG00000213401
Chordata	ENSG00000183305
Chordata	ENSG00000268606
Chordata	ENSG00000221867
Chordata	ENSG00000197172
Chordata	ENSG00000147381
Chordata	ENSG00000156009
Chordata	ENSG00000123584
Chordata	ENSG00000267978
Chordata	ENSG00000185247
Chordata	ENSG00000124260
Chordata	ENSG00000046774
Chordata	ENSG00000155495
Chordata	ENSG00000176774
Chordata	ENSG00000177689
Chordata	ENSG00000188408
Chordata	ENSG00000198798
Chordata	ENSG00000099399
Chordata	ENSG00000214107
Chordata	ENSG00000120289
Chordata	ENSG00000182798
Chordata	ENSG00000176746
Chordata	ENSG00000232030
Chordata	ENSG00000254585
Chordata	ENSG00000067445
Chordata	ENSG00000102316
Chordata	ENSG00000187243
Chordata	ENSG00000154545
Chordata	ENSG00000179222
Chordata	ENSG00000182636
Euteleostomi	ENSG00000116525
Euteleostomi	ENSG00000178809
Euteleostomi	ENSG00000155428
Euteleostomi	ENSG00000146755
Euteleostomi	ENSG00000177238
Euteleostomi	ENSG00000185880
Euteleostomi	ENSG00000204610
Euteleostomi	ENSG00000204613
Euteleostomi	ENSG00000234127
Euteleostomi	ENSG00000204616
Euteleostomi	ENSG00000146063
Euteleostomi	ENSG00000183718
Euteleostomi	ENSG00000104228
Bilateria	ENSG00000180264
Bilateria	ENSG00000181790
Bilateria	ENSG00000121753
Bilateria	ENSG00000135298
Bilateria	ENSG00000111452
Bilateria	ENSG00000117114
Bilateria	ENSG00000072071
Bilateria	ENSG00000150471
Bilateria	ENSG00000162618
Bilateria	ENSG00000123146
Bilateria	ENSG00000131355
Bilateria	ENSG00000127507
Bilateria	ENSG00000174837
Bilateria	ENSG00000164853
Bilateria	ENSG00000100987
Bilateria	ENSG00000119614
Bilateria	ENSG00000274529
Bilateria	ENSG00000185155
Bilateria	ENSG00000197587
Bilateria	ENSG00000107859
Bilateria	ENSG00000164093
Bilateria	ENSG00000069011
Bilateria	ENSG00000063515
Bilateria	ENSG00000133937
Bilateria	ENSG00000115507
Bilateria	ENSG00000165588
Bilateria	ENSG00000105392
Bilateria	ENSG00000175325
Bilateria	ENSG00000143105
Bilateria	ENSG00000130037
Bilateria	ENSG00000177272
Bilateria	ENSG00000111262
Bilateria	ENSG00000177301
Bilateria	ENSG00000151079
Bilateria	ENSG00000182255
Bilateria	ENSG00000104848
Bilateria	ENSG00000131398
Bilateria	ENSG00000129159
Bilateria	ENSG00000166006
Bilateria	ENSG00000116396
Bilateria	ENSG00000171385
Bilateria	ENSG00000184408
Bilateria	ENSG00000102057
Opisthokonta	ENSG00000119396
Opisthokonta	ENSG00000171570
Opisthokonta	ENSG00000167578
Opisthokonta	ENSG00000168118
Opisthokonta	ENSG00000129472
Opisthokonta	ENSG00000104388
Opisthokonta	ENSG00000155961
Opisthokonta	ENSG00000179331
Opisthokonta	ENSG00000188060
Opisthokonta	ENSG00000172780
Opisthokonta	ENSG00000146955
Opisthokonta	ENSG00000137502
Opisthokonta	ENSG00000103769
Opisthokonta	ENSG00000185236
Opisthokonta	ENSG00000132698
Bilateria	ENSG00000164574
Bilateria	ENSG00000174473
Bilateria	ENSG00000109586
Bilateria	ENSG00000178234
Bilateria	ENSG00000257594
Bilateria	ENSG00000259075
Bilateria	ENSG00000119514
Bilateria	ENSG00000139629
Bilateria	ENSG00000115339
Bilateria	ENSG00000131386
Bilateria	ENSG00000136542
Bilateria	ENSG00000144278
Bilateria	ENSG00000141429
Bilateria	ENSG00000100626
Bilateria	ENSG00000158089
Bilateria	ENSG00000143641
Chordata	ENSG00000185070
Chordata	ENSG00000126500
Chordata	ENSG00000125848
Chordata	ENSG00000139330
Chordata	ENSG00000188783
Chordata	ENSG00000127083
Chordata	ENSG00000122176
Chordata	ENSG00000139329
Chordata	ENSG00000106823
Chordata	ENSG00000174348
Chordata	ENSG00000132000
Chordata	ENSG00000182492
Chordata	ENSG00000106819
Chordata	ENSG00000011465
Bilateria	ENSG00000172940
Bilateria	ENSG00000149452
Bilateria	ENSG00000197901
Bilateria	ENSG00000197891
Bilateria	ENSG00000184999
Bilateria	ENSG00000197658
Bilateria	ENSG00000196600
Bilateria	ENSG00000168065
Bilateria	ENSG00000137204
Bilateria	ENSG00000175003
Bilateria	ENSG00000112499
Bilateria	ENSG00000146477
Bilateria	ENSG00000004809
Bilateria	ENSG00000197375
Bilateria	ENSG00000197208
Vertebrata	ENSG00000168758
Vertebrata	ENSG00000095539
Vertebrata	ENSG00000196189
Vertebrata	ENSG00000185033
Vertebrata	ENSG00000135622
Vertebrata	ENSG00000187764
Vertebrata	ENSG00000153993
Vertebrata	ENSG00000010319
Vertebrata	ENSG00000170381
Vertebrata	ENSG00000012171
Vertebrata	ENSG00000075213
Vertebrata	ENSG00000001617
Vertebrata	ENSG00000075223
Opisthokonta	ENSG00000141503
Opisthokonta	ENSG00000123572
Opisthokonta	ENSG00000071054
Opisthokonta	ENSG00000154310
Opisthokonta	ENSG00000012983
Opisthokonta	ENSG00000104814
Opisthokonta	ENSG00000011566
Opisthokonta	ENSG00000168067
Opisthokonta	ENSG00000065613
Opisthokonta	ENSG00000072786
Opisthokonta	ENSG00000160551
Opisthokonta	ENSG00000149930
Opisthokonta	ENSG00000135090
Chordata	ENSG00000075388
Chordata	ENSG00000111241
Chordata	ENSG00000138675
Chordata	ENSG00000196468
Chordata	ENSG00000078579
Chordata	ENSG00000102678
Chordata	ENSG00000102466
Chordata	ENSG00000114279
Chordata	ENSG00000161958
Chordata	ENSG00000129682
Chordata	ENSG00000070193
Chordata	ENSG00000140285
Chordata	ENSG00000070388
Chordata	ENSG00000186895
Bilateria	ENSG00000112679
Bilateria	ENSG00000149599
Bilateria	ENSG00000198252
Bilateria	ENSG00000162999
Bilateria	ENSG00000133878
Bilateria	ENSG00000079393
Bilateria	ENSG00000188716
Bilateria	ENSG00000198842
Bilateria	ENSG00000108861
Bilateria	ENSG00000167065
Bilateria	ENSG00000189037
Bilateria	ENSG00000276023
Bilateria	ENSG00000188542
Bilateria	ENSG00000133808
Bilateria	ENSG00000135596
Bilateria	ENSG00000133816
Bilateria	ENSG00000243156
Bilateria	ENSG00000164877
Bilateria	ENSG00000100139
Bilateria	ENSG00000173442
Bilateria	ENSG00000115504
Bilateria	ENSG00000188176
Bilateria	ENSG00000183963
Bilateria	ENSG00000214872
Bilateria	ENSG00000258555
Bilateria	ENSG00000100014
Bilateria	ENSG00000128487
Bilateria	ENSG00000147852
Bilateria	ENSG00000157193
Bilateria	ENSG00000130164
Bilateria	ENSG00000168702
Bilateria	ENSG00000123384
Bilateria	ENSG00000081479
Bilateria	ENSG00000134569
Bilateria	ENSG00000162337
Bilateria	ENSG00000070018
Bilateria	ENSG00000087303
Bilateria	ENSG00000116962
Bilateria	ENSG00000138798
Bilateria	ENSG00000100068
Bilateria	ENSG00000100433
Bilateria	ENSG00000082482
Bilateria	ENSG00000182450
Bilateria	ENSG00000095981
Bilateria	ENSG00000124780
Bilateria	ENSG00000164626
Bilateria	ENSG00000135750
Bilateria	ENSG00000173338
Bilateria	ENSG00000099337
Bilateria	ENSG00000169427
Bilateria	ENSG00000124249
Bilateria	ENSG00000171303
Bilateria	ENSG00000184261
Bilateria	ENSG00000152315
Amniota	ENSG00000187626
Amniota	ENSG00000189298
Amniota	ENSG00000154957
Amniota	ENSG00000103343
Amniota	ENSG00000160908
Amniota	ENSG00000083838
Amniota	ENSG00000085644
Amniota	ENSG00000103199
Amniota	ENSG00000235109
Amniota	ENSG00000186812
Amniota	ENSG00000106261
Amniota	ENSG00000198315
Amniota	ENSG00000196812
Amniota	ENSG00000197279
Amniota	ENSG00000187987
Amniota	ENSG00000158691
Amniota	ENSG00000137185
Amniota	ENSG00000186814
Amniota	ENSG00000186496
Amniota	ENSG00000172466
Amniota	ENSG00000166529
Amniota	ENSG00000167840
Amniota	ENSG00000166526
Opisthokonta	ENSG00000179674
Opisthokonta	ENSG00000122644
Opisthokonta	ENSG00000188042
Opisthokonta	ENSG00000175906
Opisthokonta	ENSG00000165997
Opisthokonta	ENSG00000141748
Opisthokonta	ENSG00000162980
Opisthokonta	ENSG00000113595
Opisthokonta	ENSG00000134287
Opisthokonta	ENSG00000143761
Opisthokonta	ENSG00000272822
Opisthokonta	ENSG00000168374
Opisthokonta	ENSG00000004059
Opisthokonta	ENSG00000165527
Bilateria	ENSG00000125945
Bilateria	ENSG00000198939
Bilateria	ENSG00000197951
Bilateria	ENSG00000141040
Bilateria	ENSG00000251247
Bilateria	ENSG00000196150
Bilateria	ENSG00000180787
Bilateria	ENSG00000196345
Bilateria	ENSG00000183309
Bilateria	ENSG00000166704
Bilateria	ENSG00000196653
Bilateria	ENSG00000196378
Bilateria	ENSG00000167384
Bilateria	ENSG00000256223
Bilateria	ENSG00000198131
Bilateria	ENSG00000181894
Bilateria	ENSG00000176371
Bilateria	ENSG00000180938
Bilateria	ENSG00000082458
Bilateria	ENSG00000150672
Bilateria	ENSG00000075711
Bilateria	ENSG00000132535
Bilateria	ENSG00000072415
Bilateria	ENSG00000105926
Bilateria	ENSG00000108852
Bilateria	ENSG00000147044
Bilateria	ENSG00000130830
Bilateria	ENSG00000150054
Bilateria	ENSG00000161647
Bilateria	ENSG00000082126
Bilateria	ENSG00000100644
Bilateria	ENSG00000124440
Bilateria	ENSG00000116016
Bilateria	ENSG00000133794
Bilateria	ENSG00000029153
Bilateria	ENSG00000143437
Bilateria	ENSG00000172379
Bilateria	ENSG00000170485
Bilateria	ENSG00000134852
Bilateria	ENSG00000151322
Bilateria	ENSG00000130751
Bilateria	ENSG00000112246
Bilateria	ENSG00000159263
Bilateria	ENSG00000068078
Bilateria	ENSG00000160867
Bilateria	ENSG00000077782
Bilateria	ENSG00000066468
Bilateria	ENSG00000182578
Bilateria	ENSG00000157404
Bilateria	ENSG00000122025
Bilateria	ENSG00000113721
Bilateria	ENSG00000282278
Bilateria	ENSG00000134853
Bilateria	ENSG00000128052
Bilateria	ENSG00000102755
Bilateria	ENSG00000037280
Bilateria	ENSG00000165731
Opisthokonta	ENSG00000109685
Opisthokonta	ENSG00000147548
Opisthokonta	ENSG00000165671
Opisthokonta	ENSG00000116539
Opisthokonta	ENSG00000181555
Opisthokonta	ENSG00000152217
Opisthokonta	ENSG00000181090
Opisthokonta	ENSG00000204371
Opisthokonta	ENSG00000152455
Opisthokonta	ENSG00000101945
Opisthokonta	ENSG00000143379
Opisthokonta	ENSG00000136169
Bilateria	ENSG00000106004
Bilateria	ENSG00000120075
Bilateria	ENSG00000172789
Bilateria	ENSG00000120068
Bilateria	ENSG00000037965
Bilateria	ENSG00000175879
Bilateria	ENSG00000260027
Bilateria	ENSG00000122592
Bilateria	ENSG00000197757
Bilateria	ENSG00000108511
Bilateria	ENSG00000106006
Bilateria	ENSG00000182742
Bilateria	ENSG00000198353
Bilateria	ENSG00000197576
Bilateria	ENSG00000170166
Bilateria	ENSG00000139515
Opisthokonta	ENSG00000124198
Opisthokonta	ENSG00000066777
Opisthokonta	ENSG00000120645
Opisthokonta	ENSG00000144711
Opisthokonta	ENSG00000124313
Opisthokonta	ENSG00000125637
Opisthokonta	ENSG00000059915
Opisthokonta	ENSG00000146005
Opisthokonta	ENSG00000156011
Opisthokonta	ENSG00000108669
Opisthokonta	ENSG00000105443
Opisthokonta	ENSG00000008256
Opisthokonta	ENSG00000100055
Bilateria	ENSG00000166147
Bilateria	ENSG00000142449
Bilateria	ENSG00000138829
Bilateria	ENSG00000090006
Bilateria	ENSG00000119681
Bilateria	ENSG00000049323
Bilateria	ENSG00000168056
Bilateria	ENSG00000140092
Bilateria	ENSG00000172638
Bilateria	ENSG00000115380
Bilateria	ENSG00000144152
Bilateria	ENSG00000163520
Bilateria	ENSG00000077942
Bilateria	ENSG00000188763
Bilateria	ENSG00000111432
Bilateria	ENSG00000174804
Bilateria	ENSG00000180340
Bilateria	ENSG00000157240
Bilateria	ENSG00000155760
Bilateria	ENSG00000104290
Bilateria	ENSG00000164930
Bilateria	ENSG00000128602
Bilateria	ENSG00000177283
Bilateria	ENSG00000163251
Bilateria	ENSG00000104332
Bilateria	ENSG00000120057
Bilateria	ENSG00000145423
Bilateria	ENSG00000134438
Bilateria	ENSG00000173976
Bilateria	ENSG00000109132
Bilateria	ENSG00000165462
Bilateria	ENSG00000171540
Bilateria	ENSG00000165606
Bilateria	ENSG00000168779
Bilateria	ENSG00000185960
Bilateria	ENSG00000052850
Bilateria	ENSG00000156150
Bilateria	ENSG00000180318
Bilateria	ENSG00000004848
Bilateria	ENSG00000175329
Bilateria	ENSG00000167157
Bilateria	ENSG00000116132
Bilateria	ENSG00000089820
Bilateria	ENSG00000196935
Bilateria	ENSG00000196220
Bilateria	ENSG00000266028
Bilateria	ENSG00000196369
Bilateria	ENSG00000171943
Bilateria	ENSG00000175220
Bilateria	ENSG00000248405
Bilateria	ENSG00000241484
Bilateria	ENSG00000140750
Bilateria	ENSG00000006740
Bilateria	ENSG00000100092
Bilateria	ENSG00000163219
Bilateria	ENSG00000128805
Bilateria	ENSG00000138639
Tetrapoda	ENSG00000187918
Tetrapoda	ENSG00000167359
Tetrapoda	ENSG00000280021
Tetrapoda	ENSG00000188069
Tetrapoda	ENSG00000176925
Tetrapoda	ENSG00000176900
Tetrapoda	ENSG00000176893
Tetrapoda	ENSG00000176798
Tetrapoda	ENSG00000167360
Tetrapoda	ENSG00000176904
Tetrapoda	ENSG00000176895
Tetrapoda	ENSG00000205497
Tetrapoda	ENSG00000205496
Bilateria	ENSG00000000003
Bilateria	ENSG00000250349
Bilateria	ENSG00000156298
Bilateria	ENSG00000140391
Bilateria	ENSG00000135404
Bilateria	ENSG00000177697
Bilateria	ENSG00000110900
Bilateria	ENSG00000099282
Bilateria	ENSG00000182612
Bilateria	ENSG00000048140
Bilateria	ENSG00000168785
Bilateria	ENSG00000108219
Bilateria	ENSG00000158457
Euteleostomi	ENSG00000204965
Euteleostomi	ENSG00000204961
Euteleostomi	ENSG00000240184
Euteleostomi	ENSG00000204956
Euteleostomi	ENSG00000081853
Euteleostomi	ENSG00000253731
Euteleostomi	ENSG00000187372
Euteleostomi	ENSG00000113205
Euteleostomi	ENSG00000138650
Bilateria	ENSG00000139116
Bilateria	ENSG00000116852
Bilateria	ENSG00000170759
Bilateria	ENSG00000168280
Bilateria	ENSG00000155980
Bilateria	ENSG00000136883
Bilateria	ENSG00000112984
Bilateria	ENSG00000138182
Bilateria	ENSG00000137807
Bilateria	ENSG00000165115
Bilateria	ENSG00000166813
Bilateria	ENSG00000090889
Bilateria	ENSG00000226650
Opisthokonta	ENSG00000186635
Opisthokonta	ENSG00000120318
Opisthokonta	ENSG00000047365
Opisthokonta	ENSG00000157985
Opisthokonta	ENSG00000172650
Opisthokonta	ENSG00000279058
Opisthokonta	ENSG00000188234
Opisthokonta	ENSG00000204149
Opisthokonta	ENSG00000204172
Opisthokonta	ENSG00000135439
Opisthokonta	ENSG00000133612
Opisthokonta	ENSG00000131584
Opisthokonta	ENSG00000114331
Opisthokonta	ENSG00000072818
Opisthokonta	ENSG00000153317
Opisthokonta	ENSG00000151693
Opisthokonta	ENSG00000088280
Opisthokonta	ENSG00000138668
Opisthokonta	ENSG00000152795
Opisthokonta	ENSG00000197451
Opisthokonta	ENSG00000135486
Opisthokonta	ENSG00000139675
Opisthokonta	ENSG00000170144
Opisthokonta	ENSG00000122566
Opisthokonta	ENSG00000177733
Bilateria	ENSG00000163827
Bilateria	ENSG00000122477
Bilateria	ENSG00000112851
Bilateria	ENSG00000033122
Bilateria	ENSG00000180900
Bilateria	ENSG00000137269
Bilateria	ENSG00000108061
Bilateria	ENSG00000204950
Bilateria	ENSG00000198812
Bilateria	ENSG00000188306
Bilateria	ENSG00000147324
Bilateria	ENSG00000240720
Bilateria	ENSG00000066557
Bilateria	ENSG00000206422
Opisthokonta	ENSG00000242612
Opisthokonta	ENSG00000169738
Opisthokonta	ENSG00000157326
Opisthokonta	ENSG00000187630
Opisthokonta	ENSG00000100867
Opisthokonta	ENSG00000087076
Opisthokonta	ENSG00000164120
Opisthokonta	ENSG00000072506
Opisthokonta	ENSG00000164039
Opisthokonta	ENSG00000204228
Opisthokonta	ENSG00000145439
Opisthokonta	ENSG00000115425
Opisthokonta	ENSG00000104325
Mammalia	ENSG00000183024
Mammalia	ENSG00000094661
Mammalia	ENSG00000168124
Mammalia	ENSG00000136834
Mammalia	ENSG00000239590
Mammalia	ENSG00000197233
Mammalia	ENSG00000180016
Mammalia	ENSG00000127780
Mammalia	ENSG00000197887
Mammalia	ENSG00000172774
Mammalia	ENSG00000280204
Mammalia	ENSG00000170929
Mammalia	ENSG00000171501
Mammalia	ENSG00000171505
Mammalia	ENSG00000221888
Bilateria	ENSG00000069188
Bilateria	ENSG00000146555
Bilateria	ENSG00000134115
Bilateria	ENSG00000113805
Bilateria	ENSG00000144619
Bilateria	ENSG00000149972
Bilateria	ENSG00000018236
Bilateria	ENSG00000184144
Bilateria	ENSG00000198910
Bilateria	ENSG00000091129
Bilateria	ENSG00000163531
Bilateria	ENSG00000134121
Chordata	ENSG00000162630
Chordata	ENSG00000183778
Chordata	ENSG00000169255
Chordata	ENSG00000172318
Chordata	ENSG00000235863
Chordata	ENSG00000176597
Chordata	ENSG00000176383
Chordata	ENSG00000237172
Chordata	ENSG00000156966
Chordata	ENSG00000177191
Chordata	ENSG00000170340
Chordata	ENSG00000179913
Chordata	ENSG00000198488
Bilateria	ENSG00000204217
Bilateria	ENSG00000135409
Bilateria	ENSG00000138696
Bilateria	ENSG00000107779
Bilateria	ENSG00000123612
Bilateria	ENSG00000135503
Bilateria	ENSG00000106799
Bilateria	ENSG00000115170
Bilateria	ENSG00000139567
Bilateria	ENSG00000163513
Bilateria	ENSG00000121989
Bilateria	ENSG00000114739
Opisthokonta	ENSG00000213923
Opisthokonta	ENSG00000141551
Opisthokonta	ENSG00000180138
Opisthokonta	ENSG00000113712
Opisthokonta	ENSG00000133275
Opisthokonta	ENSG00000151292
Opisthokonta	ENSG00000169118
Opisthokonta	ENSG00000259316
Opisthokonta	ENSG00000146216
Opisthokonta	ENSG00000128881
Opisthokonta	ENSG00000028116
Opisthokonta	ENSG00000100749
Opisthokonta	ENSG00000105053
Bilateria	ENSG00000119283
Bilateria	ENSG00000100505
Bilateria	ENSG00000152503
Bilateria	ENSG00000163462
Bilateria	ENSG00000101871
Bilateria	ENSG00000080561
Bilateria	ENSG00000105255
Bilateria	ENSG00000106701
Bilateria	ENSG00000147573
Bilateria	ENSG00000138100
Bilateria	ENSG00000158022
Bilateria	ENSG00000204977
Bilateria	ENSG00000213186
Bilateria	ENSG00000248710
Bilateria	ENSG00000223802
Bilateria	ENSG00000130283
Bilateria	ENSG00000184344
Bilateria	ENSG00000143869
Bilateria	ENSG00000156466
Bilateria	ENSG00000125965
Bilateria	ENSG00000125378
Bilateria	ENSG00000125845
Bilateria	ENSG00000153162
Bilateria	ENSG00000101144
Bilateria	ENSG00000112175
Bilateria	ENSG00000183682
Bilateria	ENSG00000116985
Bilateria	ENSG00000163217
Bilateria	ENSG00000263761
Bilateria	ENSG00000173612
Bilateria	ENSG00000173662
Bilateria	ENSG00000179002
Bilateria	ENSG00000169962
Bilateria	ENSG00000113262
Bilateria	ENSG00000196277
Bilateria	ENSG00000179603
Bilateria	ENSG00000124493
Bilateria	ENSG00000164082
Bilateria	ENSG00000198822
Bilateria	ENSG00000152822
Bilateria	ENSG00000168959
Euteleostomi	ENSG00000270550
Euteleostomi	ENSG00000211955
Euteleostomi	ENSG00000211938
Euteleostomi	ENSG00000224650
Euteleostomi	ENSG00000271178
Euteleostomi	ENSG00000211967
Euteleostomi	ENSG00000211972
Euteleostomi	ENSG00000211941
Euteleostomi	ENSG00000277836
Euteleostomi	ENSG00000270472
Euteleostomi	ENSG00000271130
Euteleostomi	ENSG00000259680
Euteleostomi	ENSG00000211964
Euteleostomi	ENSG00000211942
Euteleostomi	ENSG00000282639
Euteleostomi	ENSG00000223648
Euteleostomi	ENSG00000211949
Euteleostomi	ENSG00000233732
Euteleostomi	ENSG00000277856
Euteleostomi	ENSG00000232216
Euteleostomi	ENSG00000211946
Euteleostomi	ENSG00000277761
Euteleostomi	ENSG00000211943
Euteleostomi	ENSG00000211976
Euteleostomi	ENSG00000225698
Euteleostomi	ENSG00000259490
Euteleostomi	ENSG00000211965
Bilateria	ENSG00000106069
Bilateria	ENSG00000128656
Bilateria	ENSG00000275832
Bilateria	ENSG00000107863
Bilateria	ENSG00000075884
Bilateria	ENSG00000159314
Bilateria	ENSG00000165322
Bilateria	ENSG00000123329
Bilateria	ENSG00000071205
Bilateria	ENSG00000145819
Bilateria	ENSG00000079482
Bilateria	ENSG00000165895
Bilateria	ENSG00000099937
Bilateria	ENSG00000186910
Bilateria	ENSG00000100665
Bilateria	ENSG00000170054
Bilateria	ENSG00000123561
Bilateria	ENSG00000196136
Bilateria	ENSG00000273259
Bilateria	ENSG00000188488
Bilateria	ENSG00000170099
Bilateria	ENSG00000197249
Bilateria	ENSG00000258597
Bilateria	ENSG00000165953
Bilateria	ENSG00000140093
Bilateria	ENSG00000149131
Bilateria	ENSG00000167711
Bilateria	ENSG00000132386
Bilateria	ENSG00000121068
Bilateria	ENSG00000135111
Bilateria	ENSG00000164458
Bilateria	ENSG00000143178
Bilateria	ENSG00000149922
Bilateria	ENSG00000092607
Bilateria	ENSG00000112837
Bilateria	ENSG00000122145
Bilateria	ENSG00000164532
Bilateria	ENSG00000167800
Bilateria	ENSG00000184058
Bilateria	ENSG00000089225
Bilateria	ENSG00000121075
Bilateria	ENSG00000183770
Bilateria	ENSG00000186766
Bilateria	ENSG00000214336
Bilateria	ENSG00000168269
Bilateria	ENSG00000176678
Bilateria	ENSG00000179772
Bilateria	ENSG00000176692
Bilateria	ENSG00000054598
Bilateria	ENSG00000187140
Bilateria	ENSG00000170122
Bilateria	ENSG00000273514
Bilateria	ENSG00000187559
Bilateria	ENSG00000204779
Bilateria	ENSG00000184659
Bilateria	ENSG00000184492
Bilateria	ENSG00000251493
Bilateria	ENSG00000186564
Bilateria	ENSG00000178919
Bilateria	ENSG00000186790
Bilateria	ENSG00000171956
Bilateria	ENSG00000204612
Bilateria	ENSG00000125798
Bilateria	ENSG00000129514
Bilateria	ENSG00000170608
Vertebrata	ENSG00000134755
Vertebrata	ENSG00000134762
Vertebrata	ENSG00000134765
Vertebrata	ENSG00000046604
Vertebrata	ENSG00000175065
Vertebrata	ENSG00000134760
Vertebrata	ENSG00000134757
Vertebrata	ENSG00000124215
Vertebrata	ENSG00000039068
Vertebrata	ENSG00000062038
Vertebrata	ENSG00000170558
Vertebrata	ENSG00000179242
Vertebrata	ENSG00000129910
Vertebrata	ENSG00000140945
Mammalia	ENSG00000171180
Mammalia	ENSG00000228198
Mammalia	ENSG00000198601
Mammalia	ENSG00000162727
Mammalia	ENSG00000177186
Mammalia	ENSG00000182613
Mammalia	ENSG00000185372
Mammalia	ENSG00000177212
Mammalia	ENSG00000177201
Mammalia	ENSG00000177462
Mammalia	ENSG00000175143
Mammalia	ENSG00000198104
Mammalia	ENSG00000187701
Mammalia	ENSG00000177151
Mammalia	ENSG00000196240
Mammalia	ENSG00000183130
Mammalia	ENSG00000279301
Mammalia	ENSG00000182783
Mammalia	ENSG00000203661
Mammalia	ENSG00000196944
Mammalia	ENSG00000184022
Mammalia	ENSG00000196539
Mammalia	ENSG00000183310
Mammalia	ENSG00000181733
Mammalia	ENSG00000188124
Mammalia	ENSG00000279486
Mammalia	ENSG00000170803
Bilateria	ENSG00000122545
Bilateria	ENSG00000108387
Bilateria	ENSG00000180096
Bilateria	ENSG00000184702
Bilateria	ENSG00000168385
Bilateria	ENSG00000100167
Bilateria	ENSG00000140623
Bilateria	ENSG00000184640
Bilateria	ENSG00000138758
Bilateria	ENSG00000164402
Bilateria	ENSG00000125354
Bilateria	ENSG00000186522
Bilateria	ENSG00000154997
Bilateria	ENSG00000167772
Bilateria	ENSG00000132855
Bilateria	ENSG00000171560
Bilateria	ENSG00000166482
Bilateria	ENSG00000130720
Bilateria	ENSG00000085265
Bilateria	ENSG00000160339
Bilateria	ENSG00000142748
Bilateria	ENSG00000168477
Bilateria	ENSG00000041982
Bilateria	ENSG00000116147
Bilateria	ENSG00000120332
Bilateria	ENSG00000109756
Bilateria	ENSG00000158987
Bilateria	ENSG00000273217
Bilateria	ENSG00000091428
Bilateria	ENSG00000079337
Bilateria	ENSG00000136237
Bilateria	ENSG00000108352
Bilateria	ENSG00000138670
Bilateria	ENSG00000198915
Bilateria	ENSG00000146090
Bilateria	ENSG00000152689
Bilateria	ENSG00000068831
Bilateria	ENSG00000171777
Bilateria	ENSG00000172575
Vertebrata	ENSG00000156284
Vertebrata	ENSG00000156282
Vertebrata	ENSG00000181885
Vertebrata	ENSG00000163347
Vertebrata	ENSG00000164007
Vertebrata	ENSG00000165376
Vertebrata	ENSG00000159261
Vertebrata	ENSG00000171217
Vertebrata	ENSG00000213937
Vertebrata	ENSG00000184697
Vertebrata	ENSG00000165215
Vertebrata	ENSG00000189143
Vertebrata	ENSG00000184113
Bilateria	ENSG00000123358
Bilateria	ENSG00000153234
Bilateria	ENSG00000119508
Bilateria	ENSG00000091831
Bilateria	ENSG00000140009
Bilateria	ENSG00000082175
Bilateria	ENSG00000169083
Bilateria	ENSG00000151623
Bilateria	ENSG00000113580
Bilateria	ENSG00000119715
Bilateria	ENSG00000196482
Bilateria	ENSG00000173153
Bilateria	ENSG00000151651
Bilateria	ENSG00000042980
Bilateria	ENSG00000069206
Bilateria	ENSG00000168615
Bilateria	ENSG00000134007
Bilateria	ENSG00000139985
Bilateria	ENSG00000168594
Bilateria	ENSG00000134249
Bilateria	ENSG00000143537
Bilateria	ENSG00000148848
Bilateria	ENSG00000149451
Bilateria	ENSG00000135074
Opisthokonta	ENSG00000171132
Opisthokonta	ENSG00000027075
Opisthokonta	ENSG00000065675
Opisthokonta	ENSG00000163932
Opisthokonta	ENSG00000154229
Opisthokonta	ENSG00000166501
Opisthokonta	ENSG00000126583
Opisthokonta	ENSG00000163558
Opisthokonta	ENSG00000067606
Opisthokonta	ENSG00000123143
Opisthokonta	ENSG00000065243
Opisthokonta	ENSG00000160447
Chordata	ENSG00000036828
Bilateria	ENSG00000108932
Bilateria	ENSG00000152779
Bilateria	ENSG00000174327
Bilateria	ENSG00000174326
Bilateria	ENSG00000118596
Bilateria	ENSG00000155380
Bilateria	ENSG00000141526
Bilateria	ENSG00000100156
Bilateria	ENSG00000170190
Bilateria	ENSG00000168679
Bilateria	ENSG00000163053
Bilateria	ENSG00000165449
Bilateria	ENSG00000113368
Bilateria	ENSG00000176619
Bilateria	ENSG00000160789
Bilateria	ENSG00000148798
Bilateria	ENSG00000104722
Bilateria	ENSG00000100285
Bilateria	ENSG00000277586
Bilateria	ENSG00000175084
Bilateria	ENSG00000131095
Bilateria	ENSG00000026025
Bilateria	ENSG00000135406
Bilateria	ENSG00000113448
Bilateria	ENSG00000065989
Bilateria	ENSG00000105650
Bilateria	ENSG00000184588
Bilateria	ENSG00000160191
Bilateria	ENSG00000171408
Bilateria	ENSG00000205268
Bilateria	ENSG00000113231
Bilateria	ENSG00000073417
Bilateria	ENSG00000123360
Bilateria	ENSG00000154678
Bilateria	ENSG00000115252
Bilateria	ENSG00000081237
Bilateria	ENSG00000132670
Bilateria	ENSG00000132334
Bilateria	ENSG00000173482
Bilateria	ENSG00000196090
Bilateria	ENSG00000152894
Bilateria	ENSG00000060656
Bilateria	ENSG00000153707
Bilateria	ENSG00000105426
Bilateria	ENSG00000142949
Bilateria	ENSG00000144724
Bilateria	ENSG00000106278
Bilateria	ENSG00000187961
Bilateria	ENSG00000146021
Bilateria	ENSG00000109466
Bilateria	ENSG00000109790
Bilateria	ENSG00000102271
Bilateria	ENSG00000150361
Bilateria	ENSG00000076321
Bilateria	ENSG00000145332
Bilateria	ENSG00000114648
Bilateria	ENSG00000117153
Bilateria	ENSG00000179454
Bilateria	ENSG00000079999
Bilateria	ENSG00000161594
Euteleostomi	ENSG00000176937
Euteleostomi	ENSG00000279270
Euteleostomi	ENSG00000171944
Euteleostomi	ENSG00000182070
Euteleostomi	ENSG00000181001
Euteleostomi	ENSG00000181009
Euteleostomi	ENSG00000180988
Euteleostomi	ENSG00000181074
Euteleostomi	ENSG00000183313
Euteleostomi	ENSG00000181963
Euteleostomi	ENSG00000196778
Euteleostomi	ENSG00000197790
Euteleostomi	ENSG00000256087
Euteleostomi	ENSG00000197016
Euteleostomi	ENSG00000176293
Euteleostomi	ENSG00000164631
Euteleostomi	ENSG00000146587
Euteleostomi	ENSG00000175395
Euteleostomi	ENSG00000198185
Euteleostomi	ENSG00000196693
Euteleostomi	ENSG00000189180
Euteleostomi	ENSG00000227124
Euteleostomi	ENSG00000075407
Euteleostomi	ENSG00000198105
Euteleostomi	ENSG00000189042
Euteleostomi	ENSG00000161298
Euteleostomi	ENSG00000081386
Euteleostomi	ENSG00000196597
Euteleostomi	ENSG00000147117
[truncated: 18,690 more rows]

## Sheet: Feuil2
List for random draws
Amniota
Amniota
Amniota
Amniota
Amniota
Amniota
Amniota
Amniota
Amniota
Amniota
Amniota
Amniota
Amniota
Amniota
Amniota
Amniota
Amniota
Amniota
Amniota
Amniota
Amniota
Amniota
Amniota
Amniota
Amniota
Amniota
Amniota
Amniota
Amniota
Amniota
Amniota
Amniota
Amniota
Amniota
Amniota
Amniota
Amniota
Amniota
Amniota
Amniota
Amniota
Amniota
Amniota
Amniota
Amniota
Amniota
Amniota
Amniota
Amniota
Amniota
Amniota
Amniota
Amniota
Amniota
Amniota
Amniota
Amniota
Amniota
Amniota
Amniota
Amniota
Amniota
Amniota
Amniota
Amniota
Amniota
Amniota
Amniota
Amniota
Amniota
Amniota
Amniota
Amniota
Amniota
Amniota
Amniota
Amniota
Amniota
Amniota
Amniota
Amniota
Amniota
Amniota
Amniota
Amniota
Amniota
Amniota
Amniota
Amniota
Amniota
Amniota
Amniota
Amniota
Amniota
Amniota
Amniota
Amniota
Amniota
Amniota
Amniota
Amniota
Amniota
Amniota
Amniota
Amniota
Amniota
Amniota
Amniota
Amniota
Amniota
Amniota
Amniota
Amniota
Amniota
Amniota
Amniota
Amniota
Amniota
Amniota
Amniota
Amniota
Amniota
Amniota
Amniota
Amniota
Amniota
Amniota
Amniota
Amniota
Amniota
Amniota
Amniota
Amniota
Amniota
Amniota
Amniota
Amniota
Amniota
Amniota
Amniota
Amniota
Amniota
Amniota
Amniota
Amniota
Amniota
Amniota
Amniota
Amniota
Amniota
Amniota
Amniota
Amniota
Amniota
Amniota
Amniota
Amniota
Amniota
Amniota
Amniota
Amniota
Amniota
Amniota
Amniota
Amniota
Amniota
Amniota
Amniota
Amniota
Amniota
Amniota
Amniota
Amniota
Amniota
Amniota
Amniota
Amniota
Amniota
Amniota
Amniota
Amniota
Amniota
Amniota
Amniota
Amniota
Amniota
Amniota
Amniota
Amniota
Amniota
Amniota
Amniota
Amniota
Amniota
Amniota
Amniota
Amniota
Amniota
Amniota
Amniota
Amniota
Amniota
Amniota
Amniota
Amniota
Amniota
Amniota
Amniota
Amniota
Amniota
Amniota
Amniota
Amniota
Amniota
Amniota
Amniota
Amniota
Amniota
Amniota
Amniota
Amniota
Amniota
Amniota
Amniota
Amniota
Amniota
Amniota
Amniota
Amniota
Amniota
Amniota
Amniota
Amniota
Amniota
Amniota
Amniota
Amniota
Amniota
Amniota
Amniota
Amniota
Amniota
Amniota
Amniota
Amniota
Amniota
Amniota
Amniota
Amniota
Amniota
Amniota
Amniota
Amniota
Amniota
Amniota
Amniota
Amniota
Amniota
Amniota
Amniota
Amniota
Amniota
Amniota
Amniota
Amniota
Amniota
Amniota
Amniota
Amniota
Amniota
Amniota
Amniota
Amniota
Amniota
Amniota
Amniota
Amniota
Amniota
Amniota
Amniota
Amniota
Amniota
Amniota
Amniota
Amniota
Amniota
Amniota
Amniota
Amniota
Amniota
Amniota
Amniota
Amniota
Amniota
Amniota
Amniota
Amniota
Amniota
Amniota
Amniota
Amniota
Amniota
Amniota
Amniota
Amniota
Amniota
Amniota
Amniota
Amniota
Amniota
Amniota
Amniota
Amniota
Amniota
Amniota
Amniota
Amniota
Amniota
Amniota
Amniota
Amniota
Amniota
Amniota
Amniota
Amniota
Amniota
Amniota
Amniota
Amniota
Amniota
Amniota
Amniota
Amniota
Amniota
Amniota
Amniota
Amniota
Amniota
Amniota
Amniota
Amniota
Amniota
Amniota
Amniota
Amniota
Amniota
Amniota
Amniota
Amniota
Amniota
Amniota
Amniota
Amniota
Amniota
Amniota
Amniota
Amniota
Amniota
Amniota
Amniota
Amniota
Amniota
Amniota
Amniota
Amniota
Amniota
Amniota
Amniota
Amniota
Amniota
Amniota
Amniota
Amniota
Amniota
Amniota
Amniota
Amniota
Amniota
Amniota
Amniota
Amniota
Amniota
Amniota
Amniota
Amniota
Amniota
Amniota
Amniota
Amniota
Amniota
Amniota
Amniota
Amniota
Amniota
Amniota
Amniota
Amniota
Amniota
Amniota
Amniota
Amniota
Amniota
Amniota
Amniota
Amniota
Amniota
Amniota
Amniota
Amniota
Amniota
Amniota
Amniota
Amniota
Amniota
Amniota
Amniota
Amniota
Amniota
Amniota
Amniota
Amniota
Amniota
Amniota
Amniota
Amniota
Amniota
Amniota
Amniota
Amniota
Amniota
Amniota
Amniota
Amniota
Amniota
Amniota
Amniota
Amniota
Amniota
Amniota
Amniota
Amniota
Amniota
Amniota
Amniota
Amniota
Amniota
Amniota
Amniota
Amniota
Amniota
Amniota
Amniota
Amniota
Amniota
Amniota
Amniota
Amniota
Amniota
Amniota
Amniota
Amniota
Amniota
Amniota
Amniota
Amniota
Amniota
Amniota
Amniota
Amniota
Amniota
Amniota
Amniota
Amniota
Amniota
Amniota
Amniota
Amniota
Amniota
Amniota
Amniota
Amniota
Amniota
Amniota
Amniota
Amniota
Amniota
Amniota
Amniota
Amniota
Amniota
Amniota
Amniota
Amniota
Amniota
Amniota
Amniota
Amniota
Amniota
Amniota
Amniota
Amniota
Amniota
Amniota
Amniota
Amniota
Amniota
Amniota
Amniota
Amniota
Amniota
Amniota
Amniota
Amniota
Amniota
Amniota
Amniota
Amniota
Amniota
Amniota
Amniota
Amniota
Amniota
Amniota
Amniota
Amniota
Amniota
Amniota
Amniota
Amniota
Amniota
Amniota
Amniota
Amniota
Amniota
Amniota
Amniota
First metazoa
First metazoa
First metazoa
First metazoa
First metazoa
First metazoa
First metazoa
First metazoa
First metazoa
First metazoa
First metazoa
First metazoa
First metazoa
First metazoa
First metazoa
First metazoa
First metazoa
First metazoa
First metazoa
First metazoa
First metazoa
First metazoa
First metazoa
First metazoa
First metazoa
First metazoa
First metazoa
First metazoa
First metazoa
First metazoa
First metazoa
First metazoa
First metazoa
First metazoa
First metazoa
First metazoa
First metazoa
First metazoa
First metazoa
First metazoa
First metazoa
First metazoa
First metazoa
First metazoa
First metazoa
First metazoa
First metazoa
First metazoa
First metazoa
First metazoa
First metazoa
First metazoa
First metazoa
First metazoa
First metazoa
First metazoa
First metazoa
First metazoa
First metazoa
First metazoa
First metazoa
First metazoa
First metazoa
First metazoa
First metazoa
First metazoa
First metazoa
First metazoa
First metazoa
First metazoa
First metazoa
First metazoa
First metazoa
First metazoa
First metazoa
First metazoa
First metazoa
First metazoa
First metazoa
First metazoa
First metazoa
First metazoa
First metazoa
First metazoa
First metazoa
First metazoa
First metazoa
First metazoa
First metazoa
First metazoa
First metazoa
First metazoa
First metazoa
First metazoa
First metazoa
First metazoa
First metazoa
First metazoa
First metazoa
First metazoa
First metazoa
First metazoa
First metazoa
First metazoa
First metazoa
First metazoa
First metazoa
First metazoa
First metazoa
First metazoa
First metazoa
First metazoa
First metazoa
First metazoa
First metazoa
First metazoa
First metazoa
First metazoa
First metazoa
First metazoa
First metazoa
First metazoa
First metazoa
First metazoa
First metazoa
First metazoa
First metazoa
First metazoa
First metazoa
First metazoa
First metazoa
First metazoa
First metazoa
First metazoa
First metazoa
First metazoa
First metazoa
First metazoa
First metazoa
First metazoa
First metazoa
First metazoa
First metazoa
First metazoa
First metazoa
First metazoa
First metazoa
First metazoa
First metazoa
First metazoa
First metazoa
First metazoa
First metazoa
First metazoa
First metazoa
First metazoa
First metazoa
First metazoa
First metazoa
First metazoa
First metazoa
First metazoa
First metazoa
First metazoa
First metazoa
First metazoa
First metazoa
First metazoa
First metazoa
First metazoa
First metazoa
First metazoa
First metazoa
First metazoa
First metazoa
First metazoa
First metazoa
First metazoa
First metazoa
First metazoa
First metazoa
First metazoa
First metazoa
First metazoa
First metazoa
First metazoa
First metazoa
First metazoa
First metazoa
First metazoa
First metazoa
First metazoa
First metazoa
First metazoa
First metazoa
First metazoa
First metazoa
First metazoa
First metazoa
First metazoa
First metazoa
First metazoa
First metazoa
First metazoa
First metazoa
First metazoa
First metazoa
First metazoa
First metazoa
First metazoa
First metazoa
First metazoa
First metazoa
First metazoa
First metazoa
First metazoa
First metazoa
First metazoa
First metazoa
First metazoa
First metazoa
First metazoa
First metazoa
First metazoa
First metazoa
First metazoa
First metazoa
First metazoa
First metazoa
First metazoa
First metazoa
First metazoa
First metazoa
First metazoa
First metazoa
First metazoa
First metazoa
First metazoa
First metazoa
First metazoa
First metazoa
First metazoa
First metazoa
First metazoa
First metazoa
First metazoa
First metazoa
First metazoa
First metazoa
First metazoa
First metazoa
First metazoa
First metazoa
First metazoa
First metazoa
First metazoa
First metazoa
First metazoa
First metazoa
First metazoa
First metazoa
First metazoa
First metazoa
First metazoa
First metazoa
First metazoa
First metazoa
First metazoa
First metazoa
First metazoa
First metazoa
First metazoa
First metazoa
First metazoa
First metazoa
First metazoa
First metazoa
First metazoa
First metazoa
First metazoa
First metazoa
First metazoa
First metazoa
First metazoa
First metazoa
First metazoa
First metazoa
First metazoa
First metazoa
First metazoa
First metazoa
First metazoa
First metazoa
First metazoa
First metazoa
First metazoa
First metazoa
First metazoa
First metazoa
First metazoa
First metazoa
First metazoa
First metazoa
First metazoa
First metazoa
First metazoa
First metazoa
First metazoa
First metazoa
First metazoa
First metazoa
First metazoa
First metazoa
First metazoa
First metazoa
First metazoa
First metazoa
First metazoa
First metazoa
First metazoa
First metazoa
First metazoa
First metazoa
First metazoa
First metazoa
First metazoa
First metazoa
First metazoa
First metazoa
First metazoa
First metazoa
First metazoa
First metazoa
First metazoa
First metazoa
First metazoa
First metazoa
First metazoa
First metazoa
First metazoa
First metazoa
First metazoa
First metazoa
First metazoa
First metazoa
First metazoa
First metazoa
First metazoa
First metazoa
First metazoa
First metazoa
First metazoa
First metazoa
First metazoa
First metazoa
First metazoa
First metazoa
First metazoa
First metazoa
First metazoa
First metazoa
First metazoa
First metazoa
First metazoa
First metazoa
First metazoa
First metazoa
First metazoa
First metazoa
First metazoa
First metazoa
First metazoa
First metazoa
First metazoa
First metazoa
First metazoa
First metazoa
First metazoa
First metazoa
First metazoa
First metazoa
First metazoa
First metazoa
First metazoa
First metazoa
First metazoa
First metazoa
First metazoa
First metazoa
First metazoa
First metazoa
First metazoa
First metazoa
First metazoa
First metazoa
First metazoa
First metazoa
First metazoa
First metazoa
First metazoa
First metazoa
First metazoa
First metazoa
First metazoa
First metazoa
First metazoa
First metazoa
First metazoa
First metazoa
First metazoa
First metazoa
First metazoa
First metazoa
First metazoa
First metazoa
First metazoa
First metazoa
First metazoa
First metazoa
First metazoa
First metazoa
First metazoa
First metazoa
First metazoa
First metazoa
First metazoa
First metazoa
First metazoa
First metazoa
First metazoa
First metazoa
First metazoa
First metazoa
First metazoa
First metazoa
First metazoa
First metazoa
First metazoa
First metazoa
First metazoa
First metazoa
First metazoa
First metazoa
First metazoa
First metazoa
First metazoa
First metazoa
First metazoa
First metazoa
First metazoa
First metazoa
First metazoa
First metazoa
First metazoa
First metazoa
First metazoa
First metazoa
First metazoa
First metazoa
First metazoa
First metazoa
First metazoa
First metazoa
First metazoa
First metazoa
First metazoa
First metazoa
First metazoa
First metazoa
First metazoa
First metazoa
First metazoa
First metazoa
First metazoa
First metazoa
First metazoa
First metazoa
First metazoa
First metazoa
First metazoa
First metazoa
First metazoa
First metazoa
First metazoa
First metazoa
First metazoa
First metazoa
First metazoa
First metazoa
First metazoa
First metazoa
First metazoa
First metazoa
First metazoa
First metazoa
First metazoa
First metazoa
First metazoa
First metazoa
First metazoa
First metazoa
First metazoa
First metazoa
First metazoa
First metazoa
First metazoa
First metazoa
First metazoa
First metazoa
First metazoa
First metazoa
First metazoa
First metazoa
First metazoa
First metazoa
First metazoa
First metazoa
First metazoa
First metazoa
First metazoa
First metazoa
First metazoa
First metazoa
First metazoa
First metazoa
First metazoa
First metazoa
First metazoa
First metazoa
First metazoa
First metazoa
First metazoa
First metazoa
First metazoa
First metazoa
First metazoa
First metazoa
First metazoa
First metazoa
First metazoa
First metazoa
First metazoa
First metazoa
First metazoa
First metazoa
First metazoa
First metazoa
First metazoa
First metazoa
First metazoa
First metazoa
First metazoa
First metazoa
First metazoa
First metazoa
First metazoa
First metazoa
First metazoa
First metazoa
First metazoa
First metazoa
First metazoa
First metazoa
First metazoa
First metazoa
First metazoa
First metazoa
First metazoa
First metazoa
First metazoa
First metazoa
First metazoa
First metazoa
First metazoa
First metazoa
First metazoa
First metazoa
First metazoa
First metazoa
First metazoa
First metazoa
First metazoa
First metazoa
First metazoa
First metazoa
First metazoa
First metazoa
First metazoa
First metazoa
First metazoa
First metazoa
First metazoa
First metazoa
First metazoa
First metazoa
First metazoa
First metazoa
First metazoa
First metazoa
First metazoa
First metazoa
First metazoa
First metazoa
First metazoa
First metazoa
First metazoa
First metazoa
First metazoa
First metazoa
First metazoa
First metazoa
First metazoa
First metazoa
First metazoa
First metazoa
First metazoa
First metazoa
First metazoa
First metazoa
First metazoa
First metazoa
First metazoa
First metazoa
First metazoa
First metazoa
First metazoa
First metazoa
First metazoa
First metazoa
First metazoa
First metazoa
First metazoa
First metazoa
First metazoa
First metazoa
First metazoa
First metazoa
First metazoa
First metazoa
First metazoa
First metazoa
First metazoa
First metazoa
First metazoa
First metazoa
First metazoa
First metazoa
First metazoa
First metazoa
First metazoa
First metazoa
First metazoa
First metazoa
First metazoa
First metazoa
First metazoa
First metazoa
First metazoa
First metazoa
First metazoa
First metazoa
First metazoa
First metazoa
First metazoa
First metazoa
First metazoa
First metazoa
First metazoa
First metazoa
First metazoa
First metazoa
First metazoa
First metazoa
First metazoa
First metazoa
First metazoa
First metazoa
First metazoa
First metazoa
First metazoa
First metazoa
First metazoa
First metazoa
First metazoa
First metazoa
First metazoa
First metazoa
First metazoa
First metazoa
First metazoa
First metazoa
First metazoa
First metazoa
First metazoa
First metazoa
First metazoa
First metazoa
First metazoa
First metazoa
First metazoa
First metazoa
First metazoa
First metazoa
First metazoa
First metazoa
First metazoa
First metazoa
First metazoa
First metazoa
First metazoa
First metazoa
First metazoa
First metazoa
First metazoa
First metazoa
First metazoa
First metazoa
First metazoa
First metazoa
First metazoa
First metazoa
First metazoa
First metazoa
First metazoa
First metazoa
First metazoa
First metazoa
First metazoa
First metazoa
First metazoa
First metazoa
First metazoa
First metazoa
First metazoa
First metazoa
First metazoa
First metazoa
First metazoa
First metazoa
First metazoa
First metazoa
First metazoa
First metazoa
First metazoa
First metazoa
First metazoa
First metazoa
First metazoa
First metazoa
First metazoa
First metazoa
First metazoa
First metazoa
First metazoa
First metazoa
First metazoa
First metazoa
First metazoa
First metazoa
First metazoa
First metazoa
First metazoa
First metazoa
First metazoa
First metazoa
First metazoa
First metazoa
First metazoa
First metazoa
First metazoa
First metazoa
First metazoa
First metazoa
First metazoa
First metazoa
First metazoa
First metazoa
First metazoa
First metazoa
First metazoa
First metazoa
First metazoa
First metazoa
First metazoa
First metazoa
First metazoa
First metazoa
First metazoa
First metazoa
First metazoa
First metazoa
First metazoa
First metazoa
First metazoa
First metazoa
First metazoa
First metazoa
First metazoa
First metazoa
First metazoa
First metazoa
First metazoa
First metazoa
First metazoa
First metazoa
First metazoa
First metazoa
First metazoa
First metazoa
First metazoa
First metazoa
First metazoa
First metazoa
First metazoa
First metazoa
First metazoa
First metazoa
First metazoa
First metazoa
First metazoa
First metazoa
First metazoa
First metazoa
First metazoa
First metazoa
First metazoa
First metazoa
First metazoa
First metazoa
First metazoa
First metazoa
First metazoa
First metazoa
First metazoa
First metazoa
First metazoa
First metazoa
First metazoa
First metazoa
First metazoa
First metazoa
First metazoa
First metazoa
First metazoa
First metazoa
First metazoa
First metazoa
First metazoa
First metazoa
First metazoa
First metazoa
First metazoa
First metazoa
First metazoa
First metazoa
First metazoa
First metazoa
First metazoa
First metazoa
First metazoa
First metazoa
First metazoa
First metazoa
First metazoa
First metazoa
First metazoa
First metazoa
First metazoa
First metazoa
First metazoa
First metazoa
First metazoa
First metazoa
First metazoa
First metazoa
First metazoa
First metazoa
First metazoa
First metazoa
First metazoa
First metazoa
First metazoa
First metazoa
First metazoa
First metazoa
First metazoa
First metazoa
First metazoa
First metazoa
First metazoa
First metazoa
First metazoa
First metazoa
First metazoa
First metazoa
First metazoa
First metazoa
First metazoa
First metazoa
First metazoa
First metazoa
First metazoa
First metazoa
First metazoa
First metazoa
First metazoa
First metazoa
First metazoa
First metazoa
First metazoa
First metazoa
First metazoa
First metazoa
First metazoa
First metazoa
First metazoa
First metazoa
First metazoa
First metazoa
First metazoa
First metazoa
First metazoa
First metazoa
First metazoa
First metazoa
First metazoa
First metazoa
First metazoa
First metazoa
First metazoa
First metazoa
First metazoa
First metazoa
First metazoa
First metazoa
First metazoa
First metazoa
First metazoa
First metazoa
First metazoa
First metazoa
First metazoa
First metazoa
First metazoa
First metazoa
First metazoa
First metazoa
First metazoa
First metazoa
First metazoa
First metazoa
First metazoa
First metazoa
First metazoa
First metazoa
First metazoa
First metazoa
First metazoa
First metazoa
First metazoa
First metazoa
First metazoa
First metazoa
First metazoa
First metazoa
First metazoa
First metazoa
First metazoa
First metazoa
First metazoa
First metazoa
First metazoa
First metazoa
First metazoa
First metazoa
First metazoa
First metazoa
First metazoa
First metazoa
First metazoa
First metazoa
First metazoa
First metazoa
First metazoa
First metazoa
First metazoa
First metazoa
First metazoa
First metazoa
First metazoa
First metazoa
First metazoa
First metazoa
First metazoa
First metazoa
First metazoa
First metazoa
First metazoa
First metazoa
First metazoa
First metazoa
First metazoa
First metazoa
First metazoa
First metazoa
First metazoa
First metazoa
First metazoa
First metazoa
First metazoa
First metazoa
First metazoa
First metazoa
First metazoa
First metazoa
First metazoa
First metazoa
First metazoa
First metazoa
First metazoa
First metazoa
First metazoa
First metazoa
First metazoa
First metazoa
First metazoa
First metazoa
First metazoa
First metazoa
First metazoa
First metazoa
First metazoa
First metazoa
First metazoa
First metazoa
First metazoa
First metazoa
First metazoa
First metazoa
First metazoa
First metazoa
First metazoa
First metazoa
First metazoa
First metazoa
First metazoa
First metazoa
First metazoa
First metazoa
First metazoa
First metazoa
First metazoa
First metazoa
First metazoa
First metazoa
First metazoa
First metazoa
First metazoa
First metazoa
First metazoa
First metazoa
First metazoa
First metazoa
First metazoa
First metazoa
First metazoa
First metazoa
First metazoa
First metazoa
First metazoa
First metazoa
First metazoa
First metazoa
First metazoa
First metazoa
First metazoa
First metazoa
First metazoa
First metazoa
First metazoa
First metazoa
First metazoa
First metazoa
First metazoa
First metazoa
First metazoa
First metazoa
First metazoa
First metazoa
First metazoa
First metazoa
First metazoa
First metazoa
First metazoa
First metazoa
First metazoa
First metazoa
First metazoa
First metazoa
First metazoa
First metazoa
First metazoa
First metazoa
First metazoa
First metazoa
First metazoa
First metazoa
First metazoa
First metazoa
First metazoa
First metazoa
First metazoa
First metazoa
First metazoa
First metazoa
First metazoa
First metazoa
First metazoa
First metazoa
First metazoa
First metazoa
First metazoa
First metazoa
First metazoa
First metazoa
First metazoa
First metazoa
First metazoa
First metazoa
First metazoa
First metazoa
First metazoa
First metazoa
First metazoa
First metazoa
First metazoa
First metazoa
First metazoa
First metazoa
First metazoa
First metazoa
First metazoa
First metazoa
First metazoa
First metazoa
First metazoa
First metazoa
First metazoa
First metazoa
First metazoa
First metazoa
First metazoa
First metazoa
First metazoa
First metazoa
First metazoa
First metazoa
First metazoa
First metazoa
First metazoa
First metazoa
First metazoa
First metazoa
First metazoa
First metazoa
First metazoa
First metazoa
First metazoa
First metazoa
First metazoa
First metazoa
First metazoa
First metazoa
First metazoa
First metazoa
First metazoa
First metazoa
First metazoa
First metazoa
First metazoa
First metazoa
First metazoa
First metazoa
First metazoa
First metazoa
First metazoa
First metazoa
First metazoa
First metazoa
First metazoa
First metazoa
First metazoa
First metazoa
First metazoa
First metazoa
First metazoa
First metazoa
First metazoa
First metazoa
First metazoa
First metazoa
First metazoa
First metazoa
First metazoa
First metazoa
First metazoa
First metazoa
First metazoa
First metazoa
First metazoa
First metazoa
First metazoa
First metazoa
First metazoa
First metazoa
First metazoa
First metazoa
First metazoa
First metazoa
First metazoa
First metazoa
First metazoa
First metazoa
First metazoa
First metazoa
First metazoa
First metazoa
First metazoa
First metazoa
First metazoa
First metazoa
First metazoa
First metazoa
First metazoa
First metazoa
First metazoa
First metazoa
First metazoa
First metazoa
First metazoa
First metazoa
First metazoa
First metazoa
First metazoa
First metazoa
First metazoa
First metazoa
First metazoa
First metazoa
First metazoa
First metazoa
First metazoa
First metazoa
First metazoa
First metazoa
First metazoa
First metazoa
First metazoa
First metazoa
First metazoa
First metazoa
First metazoa
First metazoa
First metazoa
First metazoa
First metazoa
First metazoa
First metazoa
First metazoa
First metazoa
First metazoa
First metazoa
First metazoa
First metazoa
First metazoa
First metazoa
First metazoa
First metazoa
First metazoa
First metazoa
First metazoa
First metazoa
First metazoa
First metazoa
First metazoa
First metazoa
First metazoa
First metazoa
First metazoa
First metazoa
First metazoa
First metazoa
First metazoa
First metazoa
First metazoa
First metazoa
First metazoa
First metazoa
First metazoa
First metazoa
First metazoa
First metazoa
First metazoa
First metazoa
First metazoa
First metazoa
First metazoa
First metazoa
First metazoa
First metazoa
First metazoa
First metazoa
First metazoa
First metazoa
First metazoa
First metazoa
First metazoa
First metazoa
First metazoa
First metazoa
First metazoa
First metazoa
First metazoa
First metazoa
First metazoa
First metazoa
First metazoa
First metazoa
First metazoa
First metazoa
First metazoa
First metazoa
First metazoa
First metazoa
First metazoa
First metazoa
First metazoa
First metazoa
First metazoa
First metazoa
First metazoa
First metazoa
First metazoa
First metazoa
First metazoa
First metazoa
First metazoa
First metazoa
First metazoa
First metazoa
First metazoa
First metazoa
First metazoa
First metazoa
First metazoa
First metazoa
First metazoa
First metazoa
First metazoa
First metazoa
First metazoa
First metazoa
First metazoa
First metazoa
First metazoa
First metazoa
First metazoa
First metazoa
First metazoa
First metazoa
First metazoa
First metazoa
First metazoa
First metazoa
First metazoa
First metazoa
First metazoa
First metazoa
First metazoa
First metazoa
First metazoa
First metazoa
First metazoa
First metazoa
First metazoa
First metazoa
First metazoa
First metazoa
First metazoa
First metazoa
First metazoa
First metazoa
First metazoa
First metazoa
First metazoa
First metazoa
First metazoa
First metazoa
First metazoa
First metazoa
First metazoa
First metazoa
First metazoa
First metazoa
First metazoa
First metazoa
First metazoa
First metazoa
First metazoa
First metazoa
First metazoa
First metazoa
First metazoa
First metazoa
First metazoa
First metazoa
First metazoa
First metazoa
First metazoa
First metazoa
First metazoa
First metazoa
First metazoa
First metazoa
First metazoa
First metazoa
First metazoa
First metazoa
First metazoa
First metazoa
First metazoa
First metazoa
First metazoa
First metazoa
First metazoa
First metazoa
First metazoa
First metazoa
First metazoa
First metazoa
First metazoa
First metazoa
First metazoa
First metazoa
First metazoa
First metazoa
First metazoa
First metazoa
First metazoa
First metazoa
First metazoa
First metazoa
First metazoa
First metazoa
First metazoa
First metazoa
First metazoa
First metazoa
First metazoa
First metazoa
First metazoa
First metazoa
First metazoa
[truncated: 17,929 more rows]

## Sheet: Feuil3
Branches of appearance
IL3RA	branch9		IL3	branch9
GABBR1	branch2		GAD1	branch3
GABBR2	branch2		GAD1	branch3
IL1RAPL1	branch6		IL18	branch6
LPHN2	branch2		SHANK1	branch3
LPHN3	branch4		FLRT2	branch4
LPHN3	branch4		FLRT3	branch4
IL11RA	branch6		IL11	branch6
CCR9	branch10		CCL25	branch10
LILRB1	branch8		HLA-G	branch8
LILRB1	branch8		HLA-A	branch8
LILRB1	branch8		HLA-B	branch8
LILRB1	branch8		HLA-C	branch8
LILRB1	branch8		HLA-F	branch8
LILRB1	branch8		B2M	branch6
OGFR	branch5		Penk	branch6
MCHR2	branch6		PMCH	branch6
MC3R	branch6		POMC	branch6
MC3R	branch6		AGRP	branch6
VIPR1	branch5		VIP	branch5
VIPR1	branch5		ADCYAP1	branch5
GLP1R	branch5		GCG	branch5
CRHR1	branch6		CRH	branch6
CRHR1	branch6		UCN1	branch6
CRHR1	branch6		UCN3	branch6
CRHR1	branch6		UCN2	branch6
CCKBR	branch2		CCK	branch6
CCKBR	branch2		GAST	branch6
AGTR2	branch4		AGT	branch6
DCC	branch2		NTN1	branch2
DCC	branch2		NTN4	branch2
NMUR2	branch2		NMU	branch6
PROKR1	branch5		PROK1	branch5
EPHA8	branch2		EFNA5	branch6
EPHA8	branch2		EFNA3	branch6
EPHA8	branch2		EFNA2	branch6
EPHA8	branch2		EFNA1	branch6
EPHA8	branch2		EFNA4	branch6
EPHA8	branch2		EFNB3	branch2
GFRA3	branch5		ARTN	branch6
GFRA2	branch5		GDNF	branch6
GFRA2	branch5		NTRN	branch6
PROCR	branch9		PROC	branch4
F3	branch6		F7	branch4
HRH4	branch3		HDC	branch2
NGFRAP1	branch10		BDNF	branch5
NGFRAP1	branch10		NTF5	branch5
ADRB2	branch2		DBH	branch2
ADRB2	branch2		PNMT	branch2
GPR26	branch5		TPH1	branch2
BAMBI	branch5		INHBA	branch2
BAMBI	branch5		INHBB	branch2
GPC1	branch3		slit2	branch3
GPC1	branch3		SLIT3	branch3
GPC1	branch3		SLIT1	branch3
ROBO4	branch3		slit2	branch3
ROBO2	branch3		slit2	branch3
EPHB4	branch2		EFNB2	branch2
EPHB4	branch2		EFNB1	branch2
EPHB4	branch2		EFNB3	branch2
GPR119	branch2		DBH	branch2
GPR119	branch2		OEA	branch2
GPR119	branch2		LPC	branch2
DRD5	branch2		TH	branch2
DRD5	branch2		DDC	branch2
HRH2	branch2		HDC	branch2
PAQR3	branch1		CYP11A1	branch2
NCSTN	branch2		PSEN1	branch2
NCSTN	branch2		PSEN2	branch2
NCSTN	branch2		PSENEN	branch2
FGFR1	branch2		FGF1	branch2
FGFR1	branch2		FGF4	branch4
FGFR1	branch2		FGF8	branch4
FGFR1	branch2		FGF3	branch4
FGFR1	branch2		FGF23	branch5
FGFR1	branch2		FGF5	branch4
FGFR1	branch2		FGF2	branch2
FGFR1	branch2		FGF6	branch4
FGFR1	branch2		FGF9	branch4
FGFR1	branch2		FGF10	branch4
FGFR1	branch2		FGF11	branch4
FGFR1	branch2		FGF12	branch4
FGFR1	branch2		fgf12b	branch4
FGFR1	branch2		fgf13	branch4
FGFR1	branch2		fgf14	branch4
FGFR1	branch2		fgf16	branch4
FGFR1	branch2		fgf17	branch4
FGFR1	branch2		fgf18	branch4
FGFR1	branch2		fgf19	branch5
VIPR2	branch3		VEGFC	branch5
VIPR2	branch3		VIP	branch5
VIPR2	branch3		ADCYAP1	branch5
ITGA11	branch2		COL1A1	branch2
BDKRB1	branch4		KNG1	branch6
PROKR2	branch5		PROK2	branch6
PROKR2	branch5		PROK1	branch6
ATP6AP2	branch2		REN	branch1
KLRK1	branch10		ULBP2	branch10
KLRK1	branch10		ULBP3	branch10
TNFRSF14	branch5		TNFSF14	branch6
TNFRSF14	branch5		LTA	branch6
TNFRSF14	branch5		TNFSF1	branch6
DARC (or ACKR1)	branch9		CXCL1	branch6
DARC (or CKR1)	branch9		other ccl	branch6
HTR2A	branch2		TPH1	branch2
HTR1F	branch2		TPH2	branch2
HTR7	branch2		TPH3	branch2
HTR4	branch2		TPH4	branch2
HTR5A	branch2		TPH5	branch2
ADRA1A	branch3		DBH	branch2
ADRA1A	branch3		PNMT	branch2
ADRA2A	branch3		DBH	branch2
ADRA2A	branch3		PNMT	branch2
GPR161	branch2		DBH	branch2
AMFR	branch1		GPI	branch1
GFRA1	branch5		GDNF	branch5
GFRA1	branch5		NTRN	branch5
GPR135	branch5		KNG1	branch6
HMMR	branch4		HAS2	branch5
LEPR	branch6		LEP	branch6
RXFP4	branch4		RLN3	branch6
RXFP4	branch4		INSL5	branch6
RXFP4	branch4		kng1	branch6
IGF2R	branch2		IGF2	branch5
IGF2R	branch2		GZMB	branch5
IL2RA	branch9		IL2	branch6
IL2RB	branch9		IL2	branch6
IL2RB	branch9		IL15	branch6
IL2RG	branch9		IL7	branch6
IL2RG	branch9		IL9	branch6
IL2RG	branch9		IL4	branch6
IL2RG	branch9		IL2	branch6
IL2RG	branch9		IL15	branch6
IL2RG	branch9		IL21	branch6
IL2RG	branch9		IL13	branch6
IL7R	branch9		IL7	branch9
IL7R	branch9		TSLP?	branch6
IL15RA	branch8		IL15	branch6
ITGA6	branch2		DUSP18	branch2
ITGA6	branch2		LAMB1	branch2
ITGA6	branch2		LAMA1	branch2
ITGA6	branch2		LAMA2	branch2
ITGA6	branch2		LAMB3	branch2
ITGA6	branch2		LAMC2	branch2
ITGA6	branch2		LAMA3	branch2
ITGA6	branch2		LAMA4	branch2
ITGA6	branch2		LAMA5	branch2
ITGA6	branch2		LAMB2	branch2
ITGA6	branch2		ADAM9	branch2
ITGA6	branch2		ADAM2	branch2
ITGA1	branch2		DUSP18	branch2
ITGA1	branch2		LAMB1	branch2
ITGA1	branch2		LAMA2	branch2
ITGA1	branch2		COL4A1	branch2
ITGA2	branch2		DUSP18	branch2
ITGA2	branch2		LAMB1	branch2
ITGA2	branch2		LAMA1	branch2
ITGA2	branch2		CHAD	branch2
ITGA2	branch2		COL1A1	branch2
ITGA2	branch2		COL2A1	branch2
ITGA2	branch2		FN1	branch4
ITGA2	branch2		ICAM4	branch8
ITGAD	branch2		VCAM1	branch6
ITGAD	branch2		ICAM3	branch8
ITGAE	branch2		CDH1	branch5
ITGAL	branch2		ICAM1	branch8
ITGAL	branch2		ICAM5	branch8
ITGAL	branch2		ICAM4	branch8
ITGAL	branch2		ICAM3	branch8
ITGAL	branch2		ICAM2	branch8
ITGAL	branch2		LFA-1	branch8
ITGAM	branch2		CTGF	branch3
ITGAM	branch2		CYR61	branch3
ITGAM	branch2		ICAM4	branch8
ITGAM	branch2		F10	branch2
ITGAM	branch2		c3b	branch2
ITGAM	branch2		ICAM1	branch8
ITGAM	branch2		FGA	branch2
ITGAM	branch2		ICAM2	branch8
ITGAM	branch2		CR3	branch2
ITGAX	branch2		C3	branch2
ITGAX	branch2		FGA	branch2
ITGAX	branch2		ICAM1	branch8
ITGAX	branch2		ICAM4	branch8
ITGB3	branch2		ADAM15	branch2
ITGB3	branch2		ADAM23	branch2
ITGB3	branch2		CYR61	branch3
ITGB3	branch2		FN1	branch4
ITGB3	branch2		VTN	branch3
ITGB3	branch2		ICAM4	branch8
ITGB4	branch2		DUSP18	branch2
ITGB4	branch2		LAMB1	branch2
ITGB4	branch2		LAMA1	branch2
ITGB4	branch2		LAMA2	branch2
ITGB4	branch2		LAMB3	branch2
ITGB4	branch2		LAMC2	branch2
ITGB4	branch2		LAMA3	branch2
ITGB5	branch2		ADAM9	branch2
ITGB5	branch2		FN1	branch4
ITGB5	branch2		TGFB1	branch2
ITGB5	branch2		TGFB2	branch2
ITGB5	branch2		TGFB3	branch2
ITGB5	branch2		TGFBI	branch2
ITGB5	branch2		TGFBN	branch2
KLRC1	branch10		HLA-E	branch8
KLRC1	branch10		HLA-G	branch8
KLRC2	branch10		HLA-E	branch8
KLRD1	branch10		HLA-E	branch8
KLRD1	branch10		HLA-G	branch8
RPSA	branch1		DUSP18	branch2
RPSA	branch1		LAMA1	branch2
RPSA	branch1		LAMA2	branch2
RPSA	branch1		LAMB2	branch2
RPSA	branch1		PRND	branch2
MPL	branch6		THPO	branch6
ADCYAP1R1	branch3		ADCYAP1	branch5
ADRA1D	branch3		DBH	branch2
ADRA1D	branch3		PNMT	branch2
ADRA1D	branch3		DDC et TH	branch2
ADRA1B	branch3		DBH	branch2
ADRA1B	branch3		PNMT	branch2
ADRA1B	branch3		DDC et TH	branch2
ADRA2B	branch3		DBH	branch2
ADRA2B	branch3		PNMT	branch2
ADRA2B	branch3		DDC et TH	branch2
AGTR1	branch4		AGT	branch6
AVPR1A	branch2		AVP	branch5
C5AR1	branch5		C5	branch2
CALCR	branch3		CALCB	branch6
CALCR	branch3		CALCA	branch6
CALCR	branch3		IAPP	branch6
CALCR	branch3		CCK	branch6
CCKAR	branch2		CCK	branch6
CCKAR	branch2		GAST	branch6
CCR1	branch5		CCL6	branch6
CCR1	branch5		CCL2	branch10
CCR1	branch5		CCL3	branch6
CCR1	branch5		CCL14	branch6
CCR1	branch5		CCL7	branch10
CCR1	branch5		CCL15	branch6
CCR1	branch5		CCL16	branch6
CCR1	branch5		CCL23	branch6
CCR1	branch5		CCL5	branch6
CCR1	branch5		CCL13	branch6
CCR2	branch5		CCL2	branch10
CCR2	branch5		CCL7	branch10
CCR2	branch5		CCL12	branch6
CCR2	branch5		CCL13	branch6
CCR2	branch5		CCL16	branch6
CCR2	branch5		CCL8	branch6
CCR2	branch5		CCL13	branch6
CCR3	branch5		CCL5	branch6
CCR3	branch5		CCL7	branch10
CCR3	branch5		CCL8	branch6
CCR3	branch5		CCL11	branch6
CCR3	branch5		CCL15	branch6
CCR3	branch5		CCL24	branch6
CCR3	branch5		CCL26	branch6
CCR3	branch5		CCL28	branch6
CCR3	branch5		CCL13	branch6
CCR5	branch5		CCL3	branch6
CCR5	branch5		CCL4	branch6
CCR5	branch5		CCL5	branch6
CCR5	branch5		CCL8	branch6
CCR5	branch5		CCL14	branch6
CCR5	branch5		CCL11	branch6
CCR5	branch5		ccl7	branch10
CCR5	branch5		CCL13	branch6
CCR7	branch5		CCL19	branch9
CCR7	branch5		CCL21	branch6
CHRM1	branch2		CHAT	branch1
CHRM2	branch2		CHAT	branch1
CHRM3	branch2		CHAT	branch1
CHRM4	branch2		CHAT	branch1
CNTFR	branch5		np	branch6
CNTFR	branch5		CNTF	branch6
CNTFR	branch5		CLCF1	branch6
CRHR2	branch3		CRH	branch6
CRHR2	branch3		UCN	branch6
CRHR2	branch3		UCN3	branch6
CRHR2	branch3		UCN2	branch6
CX3CR1	branch5		CX3CL1	branch9
CXCR4	branch5		CXCL12	branch6
DRD1	branch2		TH	branch2
DRD1	branch2		DDC	branch2
DRD2	branch3		TH	branch2
DRD2	branch3		DDC	branch2
DRD3	branch3		COMT	branch2
DRD3	branch3		TH	branch2
DRD3	branch3		DDC	branch2
DRD4	branch3		TH	branch2
DRD4	branch3		DDC	branch2
EDNRA	branch2		EDN1	branch5
EDNRA	branch2		EDN2	branch5
F2R	branch5		F2	branch2
F2RL3	branch5		F2	branch2
F2RL3	branch5		PRSS1	branch2
FPR1	branch5		ANXA1	branch2
FPR1	branch5		fMLP	branch2
FPRL1	branch5		CAMP	branch6
FSHR	branch2		CGA	branch6
FSHR	branch2		FSHB	branch5
GALR1	branch3		GAL	branch6
GALR1	branch3		GALP	branch6
GALR3	branch3		GAL	branch6
GALR3	branch3		GALP	branch6
GCGR	branch3		GCG	branch5
GHRHR	branch3		GHRH	branch6
GIPR	branch3		GIP	branch6
GNRHR	branch3		GNRH1	branch6
MLNR	branch2		MLN	branch9
CXCR3	branch5		CXCL9	branch6
CXCR3	branch5		CXCL10	branch6
CXCR3	branch5		CXCL11	branch6
CXCR3	branch5		CXCL12	branch6
CXCR3	branch5		CCL21	branch6
HRH1	branch2		HDC	branch2
HTR1A	branch3		TPH1	branch2
HTR1A	branch3		DDC	branch2
HTR1B	branch3		TPH1	branch2
HTR1B	branch3		DDC	branch2
HTR1D	branch3		TPH1	branch2
HTR1D	branch3		DDC	branch2
HTR1E	branch3		TPH1	branch2
HTR1E	branch3		DDC	branch2
HTR2B	branch2		TPH1	branch2
HTR2B	branch2		DDC	branch2
HTR2C	branch2		TPH1	branch2
HTR2C	branch2		DDC	branch2
HTR6	branch2		TPH1	branch2
HTR6	branch2		DDC	branch2
IL8RA (or cxcr1)	branch5		CXCL6	branch6
IL8RA (or cxcr1)	branch5		IL8	branch6
IL8RB	branch5		CXCL2	branch6
IL8RB	branch5		CXCL3	branch6
IL8RB	branch5		CXCL5	branch6
IL8RB	branch5		CXCL6	branch6
IL8RB	branch5		PPBP	branch6
IL8RB	branch5		IL8	branch6
IL8RB	branch5		CXCL1	branch6
LRP5	branch2		APOE	branch2
LRP5	branch2		WNT7B	branch2
LRP5	branch2		SOST	branch2
LTBR	branch5		TNFSF14	branch6
LTBR	branch5		LTB	branch6
LTBR	branch5		LTA	branch6
LTBR	branch5		TNF	branch6
MAS1	branch8		AGT	branch6
MC2R	branch4		POMC	branch6
NMBR	branch2		NMB	branch6
NPY1R	branch2		PYY2	branch5
NPY1R	branch2		NPY	branch5
NPY1R	branch2		PYY	branch5
NPY2R	branch2		NPY	branch5
NPY2R	branch2		PYY	branch5
NTSR1	branch2		NTS	branch6
OPRK1	branch3		POMC	branch6
OPRK1	branch3		PDYN	branch6
OPRL1	branch3		PNOC	branch6
OPRM1	branch3		POMC	branch6
OXTR	branch2		OXT	branch5
PTGFR	branch4		PTGS2	branch4
PTHR1	branch3		PTHLH	branch6
SCTR	branch3		SCT	branch9
TACR1	branch2		TAC1	branch6
TACR1	branch2		TAC4	branch6
TACR1	branch2		TAC3	branch6
TACR2	branch2		TAC1	branch6
TACR2	branch2		TAC3	branch6
TNFRSF7	branch10		TNFSF7	branch10
TNFRSF7	branch10		CD5	branch10
TRHR	branch3		GPHA2	branch3
TRHR	branch3		GPHB5	branch3
TRHR	branch3		CGA	branch6
TRHR	branch3		TSHB	branch6
TRHR	branch3		TRH	branch6
TSHR	branch3		GPHB5	branch3
ADRB1	branch2		DBH	branch2
ADRB1	branch2		PNMT	branch2
ADRB1	branch2		DDC and TH	branch2
ADRB3	branch2		DBH	branch2
ADRB3	branch2		PNMT	branch2
ADRB3	branch2		DDC and TH	branch2
AVPR2	branch2		AVP	branch5
BDKRB2	branch4		KNG1	branch6
EDNRB	branch2		EDN3	branch5
EDNRB	branch2		EDN1	branch5
EDNRB	branch2		EDN2	branch5
HCRTR1	branch2		HCRT	branch6
HCRTR2	branch2		HCRT	branch6
LHCGR	branch2		LHB	branch5
LHCGR	branch2		CGA	branch6
LHCGR	branch2		CGB	branch6
SSTR1	branch2		SST	branch6
SSTR1	branch2		CORT	branch6
SSTR2	branch2		SST	branch6
SSTR2	branch2		CORT	branch6
SSTR3	branch2		CORT	branch6
SSTR3	branch2		SST	branch6
SSTR4	branch2		CORT	branch6
SSTR4	branch2		SST	branch6
SSTR5	branch2		CORT	branch6
SSTR5	branch2		SST	branch6
NEO1	branch2		RGMA	branch2
NEO1	branch2		NTN2L	branch2
C3AR1	branch5		C3	branch2
C3AR1	branch5		C3a	branch2
CCR6	branch5		CCL20	branch6
CMKLR1	branch5		RARRES2	branch8
F2RL2	branch5		F2	branch2
GHSR	branch2		GHRL	branch6
GHSR	branch2		CORT	branch6
GLP2R	branch3		GCG	branch5
PRLHR	branch2		PRLH	branch6
NPFFR2	branch2		NPFF	branch6
NPFFR2	branch2		NPAF	branch6
PTHR2	branch3		PTH	branch6
PTHR2	branch3		TIP39	branch6
AGTRL1	branch4		APLN	branch6
CCR8	branch5		CCL1	branch6
CCR8	branch5		SCYA4	branch6
CCR8	branch5		SCYA17	branch6
XCR1	branch5		XCL1	branch6
XCR1	branch5		CXCL2	branch6
NPBWR1	branch2		NPW	branch6
NPBWR1	branch2		NPB	branch6
NPBWR2	branch2		NPW	branch6
NPBWR2	branch2		NPB	branch6
GRPR	branch2		NMB	branch6
GRPR	branch2		GRP	branch6
CALCRL	branch3		ADM	branch6
CALCRL	branch3		CALCA	branch6
CALCRL	branch3		CALCB	branch6
CALCRL	branch3		ADM2	branch6
IL21R	branch6		IL21	branch6
CDON	branch2		NTN2L	branch2
CDON	branch2		SHH	branch2
ADIPOR1	branch1		ADIPOQ	branch4
MC4R	branch4		AGRP	branch6
MC4R	branch4		POMC ?	branch6
MC5R	branch4		POMC	branch6
MTNR1A	branch2		AANAT	branch2
MTNR1A	branch2		ASMT	branch1
MTNR1B	branch2		AANAT	branch2
MTNR1B	branch2		ASMT	branch1
PPYR1	branch2		PYY	branch5
PPYR1	branch2		NPY	branch5
PPYR1	branch2		PPY	branch5
ARTS-1	branch6		Nucb2	branch2
ARTS-1	branch6		HLA	branch8
PLAUR	branch6		PLAU	branch3
IL20RB	branch6		IL20	branch6
IL20RB	branch6		IL24	branch6
IL20RB	branch6		IL19	branch6
NPY5R	branch2		PYY	branch5
NPY5R	branch2		NPY	branch5
AVPR1B	branch2		AVP	branch5
IL17RB	branch5		IL25	branch5
IL17RB	branch5		IL17B	branch5
IL17RB	branch5		IL17E	branch5
PTGDR	branch4		PTGDS	branch6
CXCR6	branch5		CXCL16	branch10
LRRC4C	branch4		NTNG1	branch2
LRRC4C	branch4		NTNG2	branch2
PTPRF	branch2		NID1	branch2
PTPRS	branch2		HSPG2	branch2
PTPRS	branch2		PPFIA1 ?	branch2
EPHA6	branch2		EFNA4	branch6
EPHA6	branch2		EFNA5	branch6
EPHA6	branch2		EFNA2	branch6
EPHA6	branch2		EFNA3	branch6
EPHA6	branch2		EFNA1	branch6
ADMR	branch4		ADM	branch6
HRH3	branch2		HDC	branch2
PLXNB1	branch2		SEMA4D	branch5
PLXNA4	branch2		SEMA3A	branch2
PLXNA4	branch2		SEMA6	branch2
PLXND1	branch2		SEMA3E	branch5
PLXND1	branch2		SEMA4A	branch5
PLXND1	branch2		SEMA3C	branch5
PLXND1	branch2		SEMA3A	branch5
HHIP	branch4		IHH	branch2
HHIP	branch4		SHH	branch2
HHIP	branch4		DHH	branch2
SCARF1	branch2		CALR	branch1
SORT1	branch1		NGFB	branch5
SORT1	branch1		BDNF	branch5
SDC1	branch2		SLIT1	branch2
SDC1	branch2		SLIT2	branch2
SDC1	branch2		THBS1	branch2
SDC2	branch2		FN1	branch4
SDC2	branch2		FGF2	branch2
SDC4	branch2		FGF2	branch2
SDC4	branch2		ADAM12	branch2
GFRA4	branch5		PSPN	branch6
ROBO3	branch2		NCAM1	branch2
ROBO3	branch2		SLIT1	branch2
ROBO3	branch2		NCAM2	branch2
SORL1	branch1		APOE	branch6
NTSR2	branch2		NTS	branch6
TGFBR3	branch2		INHA	branch6
TGFBR3	branch2		TGFB2	branch2
TGFBR3	branch2		TGFB1	branch2
TGFBR3	branch2		TGFB3	branch2
CHRM5	branch2		CHAT	branch1
TRAF2	branch2		GSTP1	branch2
LPHN1	branch2		SHANK1	branch3
LPHN1	branch2		TENM2	branch2
TACR3	branch2		TAC1	branch6
CCR10	branch5		CCL28	branch6
CCR10	branch5		CCL27	branch6
CCR10	branch5		CCL4	branch6
CCR10	branch5		CCL2	branch6
CCR10	branch5		CCL8	branch6
RXFP3	branch4		RLN3	branch6
LRP8	branch2		APOE	branch6
LRP8	branch2		RELN	branch4
ADIPOR2	branch1		ADIPOQ	branch4
F2RL1	branch5		F2	branch2
F2RL1	branch5		ENTK	branch2
GPR103	branch2		P518	branch6
ATRN	branch2		ASIP	branch6
LRRN6A	branch4		OMG	branch6
LRRN6A	branch4		RTN4	branch2
LRP11	branch2		LTF	branch2
ITGA10	branch2		COL2A1	branch2
TNFRSF18	branch6		TNFSF18	branch8
GALR2	branch3		GAL	branch6
GALR2	branch3		GALP	branch6
PRLR	branch5		PRL	branch6
GPR77			C5	branch2
BOC	branch2		SHH	branch2
BOC	branch2		IHH	branch2
BOC	branch2		DHH	branch2
NRXN3	branch2		NXPH1	branch2
NRXN3	branch2		NXPH3	branch2
NRXN3	branch2		NLGN1	branch2
NRXN3	branch2		NLGN2	branch2
NRXN3	branch2		NLGN3	branch2
NRXN1	branch2		NXPH1	branch2
NRXN1	branch2		NXPH3	branch2
NRXN1	branch2		NLGN1	branch2
NRXN1	branch2		NLGN2	branch2
NRXN1	branch2		NLGN3	branch2
NRXN2	branch2		NXPH1	branch2
NRXN2	branch2		NXPH3	branch2
NRXN2	branch2		NLGN2	branch2
NRXN2	branch2		NLGN3	branch2
HTR5B	branch3		TPH1	branch2
CD36	branch2		THBS1	branch2
SCARB1	branch2		PTDSS1	branch2
SCARB1	branch2		APOE	branch6
SCARB1	branch2		APOA2	branch6
SCARB1	branch2		APOA1	branch6
UTS2R	branch6		UTS2	branch6
UTS2R	branch6		UTS2B	branch6
CD44	branch3		SPP1	branch6
CD44	branch3		COL1A1	branch2
CD44	branch3		COL4A	branch2
CD44	branch3		FN1	branch4
CD47	branch6		THBS1	branch2
CD47	branch6		THBS2	branch2
SDC3	branch2		COL5A3	branch2
ALK	branch2		MDK	branch5
ALK	branch2		PTN	branch5
FZD9	branch2		WNT1	branch2
FZD9	branch2		WNT2	branch2
FZD9	branch2		WNT7	branch2
TNFRSF10A	branch6		TNFSF10	branch6
BMPR1B	branch2		GDF5	branch2
BMPR1B	branch2		BMP7	branch2
BMPR1B	branch2		BMP2	branch2
BMPR1B	branch2		BMP4	branch2
BMPR1B	branch2		BMP15	branch2
BMPR1B	branch2		TNFSF11	branch2
BMPR1B	branch2		BMP3	branch2
BMPR1B	branch2		BMP6	branch2
BMPR1B	branch2		BMP8	branch2
BMPR1B	branch2		BMP10	branch2
TNFRSF11B	branch5		TNFSF11	branch6
TNFRSF11B	branch5		TNFSF10	branch6
TNFRSF11B	branch5		TNFSF13	branch6
TNFRSF10B	branch6		TNFSF10	branch6
NRP1	branch4		SEMA3A	branch5
NRP1	branch4		VEGF	branch6
NRP1	branch4		PGF	branch5
NRP1	branch4		L1CAM	branch2
NRP1	branch4		SEMA3B	branch5
NRP1	branch4		VEGFB	branch5
TNFRSF10C	branch6		TNFSF10	branch6
TNFRSF13B	branch6		TNFSF13	branch6
TNFRSF13B	branch6		TNFSF12	branch6
TNFRSF13B	branch6		TNFSF13B	branch6
IL1RAP	branch5		IL1B	branch6
PLXNB2	branch2		SEMA4D	branch5
PLXNB2	branch2		SEMA4C	branch5
PLXNB2	branch2		SEMA4G	branch5
MUSK	branch2		AGRIN	branch2
EPHB6	branch2		EFNB1	branch2
EPHB6	branch2		EFNB2	branch2
EPHB6	branch2		EFNB3	branch2
FZD6	branch2		WNT4	branch2
NRP2	branch4		VEGFC	branch5
NRP2	branch4		SEMA3F	branch5
NRP2	branch4		SEMA3C	branch5
NRP2	branch4		FIGF	branch6
NRP2	branch4		VEGF	branch6
PLXNC1	branch2		SEMA7A	branch2
RAMP1	branch6		CALCB	branch6
RAMP1	branch6		ADM2	branch6
RAMP1	branch6		CALCA	branch6
RAMP2	branch6		ADM	branch6
RAMP2	branch6		CALCA	branch6
RAMP2	branch6		IAPP	branch6
CALCRL	branch3		WNT5A	branch2
CALCRL	branch3		WNT11	branch2
CALCRL	branch3		CALCA	branch6
CALCRL	branch3		CALCB	branch6
CALCRL	branch3		WNT2B	branch2
TNFRSF21	branch5		TNF	branch6
LRP6	branch2		DKK1	branch5
LRP6	branch2		SOST	branch5
LRP6	branch2		CTGF	branch3
LRP6	branch2		DKK2	branch5
LRP6	branch2		WNT3	branch2
LRP6	branch2		RSPO1	branch4
LRP6	branch2		wnt1	branch2
NTRK3	branch2		NTF3	branch5
NTRK3	branch2		NTF5	branch5
NTRK3	branch2		NTF4	branch5
UNC5C	branch2		NTN1	branch2
UNC5C	branch2		robo4	branch2
TNFRSF6B	branch5		TNFSF15	branch6
TNFRSF6B	branch5		FASLG	branch6
TNFRSF6B	branch5		TNFSF14	branch6
TNFRSF6B	branch5		TNFSF6	branch6
EGFR	branch2		EGF	branch2
EGFR	branch2		EREG	branch6
EGFR	branch2		AREG	branch6
EGFR	branch2		BTC	branch6
EGFR	branch2		HBEGF	branch6
EGFR	branch2		TGFA	branch6
LDLR	branch2		APOE	branch2
LDLR	branch2		APOB	branch2
LDLR	branch2		PF4	branch6
LDLR	branch2		APOH	branch2
TFRC	branch1		TF	branch2
ERBB2	branch2		NRG1	branch5
ERBB2	branch2		ACPP ?	branch5
NTRK1	branch2		NGFB	branch5
NTRK1	branch2		NTF5	branch5
NTRK1	branch2		NTF3	branch5
ITGB1	branch2		FN1	branch4
ITGB1	branch2		RELN	branch2
ITGB1	branch2		VCAM1	branch6
ITGB1	branch2		LAMA1	branch2
ITGB1	branch2		LAMA2	branch2
ITGB1	branch2		DUSP18	branch2
ITGB1	branch2		LAMB1	branch2
ITGB1	branch2		LAMB3	branch2
ITGB1	branch2		LAMC2	branch2
ITGB1	branch2		LAMA3	branch2
ITGB1	branch2		LAMA4	branch2
ITGB1	branch2		LAMA5	branch2
ITGB1	branch2		LAMB2	branch2
ITGB1	branch2		PLG	branch2
ITGB1	branch2		ADAM17	branch2
ITGB1	branch2		ADAM15	branch2
ITGB1	branch2		ADAM9	branch2
ITGB1	branch2		ADAM12	branch2
ITGB1	branch2		ADAM2	branch2
ITGB1	branch2		COL2A1	branch2
ITGB1	branch2		COL1A1	branch2
ITGB1	branch2		FN1	branch4
ITGB1	branch2		COL4A1	branch2
ITGB1	branch2		NPNT	branch2
ITGB1	branch2		COL18A1	branch2
INSR	branch2		INS	branch5
INSR	branch2		PBEF1	branch5
INSR	branch2		IGF2	branch5
ITGAV	branch2		ADAM9	branch2
ITGAV	branch2		SPP1	branch2
ITGAV	branch2		ICAM4	branch8
CSF1R	branch2		CSF1	branch9
CSF1R	branch2		il34	branch6
RET	branch2		NRTN	branch6
RET	branch2		GDNF	branch6
RET	branch2		PSPN	branch6
RET	branch2		ARTN	branch6
IGF1R	branch2		IGF1	branch5
IGF1R	branch2		IGF2	branch5
IGF1R	branch2		INS	branch5
NGFR	branch5		NGFB	branch5
NGFR	branch5		NTF3	branch5
NGFR	branch5		NTF5	branch5
NGFR	branch5		BDNF	branch5
NGFR	branch5		NTF4	branch5
NGFR	branch5		NGF	branch5
ITGA2B	branch2		FN1	branch4
ITGA2B	branch2		ICAM4	branch8
ITGA2B	branch2		BDNF	branch5
MET	branch2		SEMA4D	branch5
MET	branch2		HGF	branch2
MET	branch2		SEMA5A	branch2
ITGA5	branch2		FN1	branch4
ITGA5	branch2		ADAM17	branch2
ITGA5	branch2		ADAM15	branch2
ITGA5	branch2		ADAM23	branch2
ITGA5	branch2		CYR61	branch3
ITGA5	branch2		VTN	branch2
ITGA5	branch2		COL18A1	branch2
IL6R	branch5		IL6	branch6
PDGFRB	branch2		PDGFD	branch5
PDGFRB	branch2		PDGFB	branch5
PDGFRB	branch2		PDGFA	branch5
KIT	branch2		KITLG	branch6
KIT	branch2		SCGF	branch6
GHR	branch5		GH1	branch6
GHR	branch5		CSHL1	branch6
ITGA4	branch2		FN1	branch4
ITGA4	branch2		VCAM1	branch6
ITGA4	branch2		MADCAM1	branch9
SELL	branch6		CFH	branch4
SELL	branch6		CD34	branch7
SELL	branch6		PODXL2	branch6
IL1R1	branch5		IL1A	branch10
IL1R1	branch5		IL1B	branch6
IFNGR1	branch6		IFNG	branch6
CSF2RA	branch9		CSF2	branch10
NPR1	branch2		NPPA	branch6
NPR1	branch2		NPPB	branch6
SELP	branch2		SELPLG	branch6
SELP	branch2		CD24	branch10
PDGFRA	branch2		PDGFA	branch5
PDGFRA	branch2		PDGFB	branch5
PDGFRA	branch2		PDGFC	branch5
SELE	branch2		SELPLG	branch6
IFNAR1	branch6		IFNA1	branch9
IFNAR1	branch6		IFNW1	branch9
IFNAR1	branch6		IFNB1	branch9
IFNAR1	branch6		IFNA4	branch9
IFNAR1	branch6		IFNA5	branch9
IFNAR1	branch6		IFNA16	branch9
IFNAR1	branch6		IFNA8	branch9
IFNAR1	branch6		IFNA14	branch9
IFNAR1	branch6		IFNA21	branch9
IFNAR1	branch6		IFNA2	branch9
IFNAR1	branch6		IFNA13	branch9
IFNAR1	branch6		IFNA6	branch9
IFNAR1	branch6		IFNA7	branch9
IFNAR1	branch6		IFNA10	branch9
IFNAR1	branch6		IFNA17	branch9
NPR3	branch4		NPPA	branch6
NPR3	branch4		NPPB	branch6
NPR3	branch4		NPPC	branch6
FLT1	branch2		VEGF	branch5
FLT1	branch2		VEGFB	branch5
FLT1	branch2		PGF	branch5
FLT1	branch2		VEGFA	branch5
ITGB6	branch2		FN1	branch4
ITGB6	branch2		FBN1	branch2
ITGB6	branch2		TNC	branch2
ITGB6	branch2		TGFB1	branch2
ITGB6	branch2		TGFB2	branch2
ITGB6	branch2		TGFB3	branch2
EPOR	branch6		EPO	branch6
TNFRSF1A	branch6		TNF	branch6
TNFRSF1A	branch6		LTA	branch6
TNFRSF1B	branch6		OMG	branch6
TNFRSF1B	branch6		TNF	branch6
TNFRSF1B	branch6		LTA	branch6
NPR2	branch2		NPPC	branch6
NPR2	branch2		NPPB	branch6
NPR2	branch2		NPPA	branch6
EPHA1	branch2		EFNA1	branch6
EPHA1	branch2		EFNA2	branch6
EPHA1	branch2		EFNA3	branch6
EPHA1	branch2		EFNA4	branch6
EPHA1	branch2		EFNA5	branch6
FGFR2	branch2		FGF23	branch5
FGFR2	branch2		FGF2	branch2
FGFR2	branch2		FGF4	branch4
FGFR2	branch2		FGF9	branch4
FGFR2	branch2		FGF10	branch4
FGFR2	branch2		PF4	branch6
FGFR2	branch2		FGF5	branch4
FGFR2	branch2		FGF8	branch4
FGFR2	branch2		FGF7	branch4
FGFR2	branch2		FGF22	branch4
FGFR2	branch2		FGF3	branch4
FGFR2	branch2		FGF1	branch2
FGFR2	branch2		FGF6	branch4
FGFR2	branch2		FGF11	branch4
FGFR2	branch2		FGF12	branch4
FGFR2	branch2		FGF12B	branch4
FGFR2	branch2		FGF13	branch4
FGFR2	branch2		FGF14	branch4
FGFR2	branch2		FGF16	branch4
FGFR2	branch2		FGF17	branch4
FGFR2	branch2		FGF18	branch4
FGFR2	branch2		FGF19	branch5
ERBB3	branch2		NRG2	branch5
ERBB3	branch2		NRG1	branch5
ERBB3	branch2		BTC	branch6
FGFR4	branch2		FGF5	branch4
FGFR4	branch2		FGF4	branch4
FGFR4	branch2		FGF8	branch4
FGFR4	branch2		FGF2	branch2
FGFR4	branch2		FGF1	branch2
FGFR4	branch2		FGF19	branch5
FGFR4	branch2		FGF23	branch5
FGFR4	branch2		FGF6	branch4
FGFR4	branch2		FGF9	branch4
FGFR4	branch2		FGF11	branch4
FGFR4	branch2		FGF12	branch4
FGFR4	branch2		FGF12B	branch4
FGFR4	branch2		FGF13	branch4
FGFR4	branch2		FGF14	branch4
FGFR4	branch2		FGF16	branch4
FGFR4	branch2		FGF17	branch4
FGFR4	branch2		FGF18	branch4
FGFR3	branch2		FGF2	branch2
FGFR3	branch2		FGF8	branch4
FGFR3	branch2		FGF4	branch4
FGFR3	branch2		FGF9	branch4
FGFR3	branch2		FGF18	branch4
FGFR3	branch2		FGF1	branch2
FGFR3	branch2		FGF11	branch4
FGFR3	branch2		FGF12	branch4
FGFR3	branch2		FGF12B	branch4
FGFR3	branch2		FGF13	branch4
FGFR3	branch2		FGF14	branch4
FGFR3	branch2		FGF16	branch4
FGFR3	branch2		FGF17	branch4
FGFR3	branch2		FGF18	branch4
FGFR3	branch2		FGF19	branch5
FGFR3	branch2		FGF10	branch4
PTPRZ1	branch2		PTN	branch5
PTPRZ1	branch2		MDK	branch5
PTPRZ1	branch2		cntn1 ?	branch5
IL4R	branch6		IL4	branch6
IL4R	branch6		IL13	branch6
GUCY2C	branch2		GUCA2A	branch6
GUCY2C	branch2		GUCA2B	branch6
FAS	branch6		FASLG	branch6
ITGA3	branch2		DUSP18	branch2
ITGA3	branch2		LAMB1	branch2
ITGA3	branch2		LAMA2	branch2
ITGA3	branch2		LAMB3	branch2
ITGA3	branch2		LAMC2	branch2
ITGA3	branch2		LAMA3	branch2
ITGA3	branch2		LAMA5	branch2
ITGA3	branch2		LAMB2	branch2
ITGB7	branch2		MADCAM1	branch9
ITGB7	branch2		CDH1	branch2
ITGB7	branch2		VCAM1	branch6
ITGB7	branch2		FN1	branch4
ITGB8	branch2		DUSP18	branch2
ITGB8	branch2		LAMB1	branch2
ITGB8	branch2		LAMA1	branch2
ITGB8	branch2		FN1	branch4
ITGB8	branch2		COL4A1	branch2
ITGB8	branch2		TGFB1	branch2
ITGB8	branch2		TGFB2	branch2
ITGB8	branch2		TGFB3	branch2
ACVR2A	branch2		INHBA	branch2
ACVR2A	branch2		INHBB	branch2
ACVR2A	branch2		BMP7	branch2
ACVR2A	branch2		NODAL	branch2
ACVR2A	branch2		INHA	branch6
ACVR2A	branch2		TDGF1	branch6
ACVR2A	branch2		GDF11	branch2
ACVR2A	branch2		BMP10	branch2
ACVR2A	branch2		GDF7	branch2
ACVR2A	branch2		BMP2	branch2
ACVR2A	branch2		BMP3	branch2
ACVR2A	branch2		BMP4	branch2
ACVR2A	branch2		BMP5	branch2
ACVR2A	branch2		BMP6	branch2
ACVR2A	branch2		BMP7	branch2
ACVR2A	branch2		BMP8	branch2
ACVR2A	branch2		BMP15	branch2
ACVR2A	branch2		INHBC	branch2
TNFRSF8	branch6		TNFSF8	branch9
EPHA2	branch2		EFNA1	branch6
EPHA2	branch2		EFNA3	branch6
EPHA2	branch2		EFNA5	branch6
EPHA2	branch2		EFNA4	branch6
EPHA2	branch2		EFNA2	branch6
EPHA3	branch2		EFNA5	branch6
EPHA3	branch2		EFNA1	branch6
EPHA3	branch2		EFNA2	branch6
EPHA3	branch2		EFNA3	branch6
EPHA3	branch2		EFNA4	branch6
EPHB2	branch2		EFNB1	branch2
EPHB2	branch2		EFNA5	branch6
EPHB2	branch2		EFNB3	branch2
EPHB2	branch2		EFNB2	branch2
AXL	branch2		GAS6	branch4
AXL	branch2		PROS1	branch4
CSF2RB	branch6		IL5	branch9
CSF2RB	branch6		IL3	branch9
CSF2RB	branch6		CSF2	branch10
RYK	branch2		WNT5A	branch2
RYK	branch2		WNT1	branch2
RYK	branch2		WNT3	branch2
RYK	branch2		WNT3a	branch2
TIE1	branch2		ANGPT1	branch2
TIE1	branch2		ANGPT4	branch2
TIE1	branch2		ANGPT2	branch2
FLT4	branch2		VEGFC	branch6
FLT4	branch2		FIGF	branch6
KDR	branch2		VEGF	branch5
KDR	branch2		SEMA6D	branch2
KDR	branch2		VEGFC	branch5
KDR	branch2		FIGF	branch6
KDR	branch2		VEGFA	branch5
FLT3	branch2		FLT3LG	branch9
BMPR1A	branch2		BMP2	branch2
BMPR1A	branch2		BMP4	branch2
BMPR1A	branch2		BMP6	branch2
BMPR1A	branch2		BMP7	branch2
BMPR1A	branch2		GDF6	branch2
BMPR1A	branch2		BMP10	branch2
BMPR1A	branch2		GDF7	branch2
BMPR1A	branch2		BMP3	branch2
BMPR1A	branch2		BMP5	branch2
BMPR1A	branch2		BMP8	branch2
BMPR1A	branch2		BMP15	branch2
BMPR1A	branch2		GDF5	branch2
ACVR1B	branch2		NODAL	branch2
ACVR1B	branch2		GDF11	branch2
ACVR1B	branch2		INHBA	branch2
ACVR1B	branch2		INHBB	branch2
ACVR1B	branch2		INHBC	branch2
ACVR1B	branch2		INHA	branch6
TGFBR1	branch2		GDF9	branch2
TGFBR1	branch2		TGFB1	branch2
TGFBR1	branch2		TGFB2	branch2
TGFBR1	branch2		TGFB3	branch2
ACVRL1	branch2		TGFB3	branch2
ACVRL1	branch2		BMP10	branch2
ACVRL1	branch2		GDF2	branch2
ACVRL1	branch2		TGFB1	branch2
TGFBR2	branch2		TGFB3	branch2
TGFBR2	branch2		TGFB1	branch2
TGFBR2	branch2		TGFB2	branch2
IFNGR2	branch6		IFNG	branch6
IL6ST	branch5		IL6	branch6
IL6ST	branch5		LIF	branch6
IL6ST	branch5		OSM	branch6
IL6ST	branch5		IL11	branch6
IL6ST	branch5		CNTF	branch6
IL6ST	branch5		CLCF1	branch6
IL6ST	branch5		CTF1	branch6
IL12RB1	branch8		IL12A	branch6
IL12RB1	branch8		IL12B	branch6
IL12RB1	branch8		IL23A	branch6
LIFR	branch5		LIF	branch8
LIFR	branch5		OSM	branch10
LIFR	branch5		CNTF	branch6
LIFR	branch5		CLCF1	branch6
LIFR	branch5		CTF1	branch10
TNFRSF4	branch6		TNFSF4	branch9
KIR2DL1	branch8		HLA-C	branch8
KIR2DL3	branch8		HLA-C	branch8
KIR3DL1	branch8		HLA-B	branch8
KIR3DL2	branch8		HLA-A	branch8
KIR2DS4	branch8		HLA-C	branch8
NOTCH1	branch2		JAG1	branch2
NOTCH1	branch2		JAG2	branch2
NOTCH1	branch2		NOV	branch2
NOTCH1	branch2		DLL1	branch2
NOTCH1	branch2		DLL4	branch2
NOTCH1	branch2		DLK1	branch2
NOTCH1	branch2		DLL3	branch2
CD151	branch2		DUSP18	branch2
CD151	branch2		LAMA5	branch2
CD151	branch2		LAMB1	branch2
CD151	branch2		LAMB2	branch2
IFNAR2	branch8		IFNA1	branch9
IFNAR2	branch8		IFNW1	branch9
IFNAR2	branch8		IFNB1	branch9
IFNAR2	branch8		IFNA4	branch9
IFNAR2	branch8		IFNA5	branch9
IFNAR2	branch8		IFNA16	branch9
IFNAR2	branch8		IFNA8	branch9
IFNAR2	branch8		IFNA14	branch9
IFNAR2	branch8		IFNA21	branch9
IFNAR2	branch8		IFNA13	branch9
IFNAR2	branch8		IFNA6	branch9
IFNAR2	branch8		IFNA7	branch9
IFNAR2	branch8		IFNA10	branch9
IFNAR2	branch8		IFNA17	branch9
PLXNA3	branch2		SEMA3F	branch5
PLXNA3	branch2		SEMA3A	branch5
ITGA8	branch2		FN1	branch4
ITGA8	branch2		NPNT	branch4
ITGA8	branch2		TNC	branch2
ITGA8	branch2		TGFB1	branch2
ITGA8	branch2		TGFB3	branch2
EPHB3	branch2		EFNB1	branch2
EPHB3	branch2		EFNB2	branch2
EPHB3	branch2		EFNB3	branch2
EPHA5	branch2		EFNA5	branch6
EPHA5	branch2		EFNA1	branch6
EPHA5	branch2		EFNA2	branch6
EPHA5	branch2		EFNA3	branch6
EPHA5	branch2		EFNA4	branch6
EPHB1	branch2		EFNB2	branch2
EPHB1	branch2		EFNB1	branch2
EPHB1	branch2		EFNA3	branch6
EPHB1	branch2		EFNB3	branch2
EPHA4	branch2		EFNA5	branch2
EPHA4	branch2		EFNB3	branch2
EPHA4	branch2		EFNA1	branch6
EPHA4	branch2		EFNA3	branch6
EPHA4	branch2		EFNA2	branch6
EPHA4	branch2		EFNB2	branch2
EPHA4	branch2		EFNA4	branch6
EPHA4	branch2		EFNB1	branch2
PLXNA1	branch2		SEMA6D	branch2
PLXNA1	branch2		SEMA3A	branch5
PLXNA1	branch2		L1CAM	branch2
PLXNA1	branch2		SEMA3C	branch5
PLXNA1	branch2		SEMA3F	branch5
EDG2	branch4		LIPH	branch2
EDG2	branch4		ACP6	branch2
IL13RA1	branch6		IL13	branch6
IL13RA1	branch6		IL4	branch6
VLDLR	branch2		RELN	branch4
VLDLR	branch2		APOE	branch6
VLDLR	branch2		TFPI	branch2
LRP2	branch2		AGT	branch6
NPSR1	branch2		NPS	branch8
IL9R	branch9		IL9	branch8
IL5RA	branch6		IL5	branch9
IL5RA	branch6		il3	branch9
MC1R	branch4		ASIP	branch6
MC1R	branch4		POMC	branch6
ROR2	branch2		GDF5	branch2
ROR2	branch2		WNT5a	branch2
TNFRSF17	branch6		TNFSF13	branch6
TNFRSF17	branch6		TNFSF12	branch6
TNFRSF17	branch6		TNFSF13b	branch6
TEK	branch2		ANGPT1	branch2
TEK	branch2		ANGPT2	branch2
TEK	branch2		ANGPTL1	branch2
TEK	branch2		ANGPT4	branch2
NOTCH2	branch2		JAG1	branch2
NOTCH2	branch2		DLK1	branch2
NOTCH2	branch2		JAG2	branch2
NOTCH2	branch2		DLL1	branch2
NOTCH2	branch2		DLL3	branch2
NOTCH2	branch2		DLL4	branch2
ACVR1A	branch2		BMP6	branch2
ACVR1A	branch2		BMP7	branch2
ACVR1A	branch2		BMP3	branch2
ACVR1A	branch2		BMP4	branch2
ACVR1A	branch2		BMP5	branch2
ACVR1A	branch2		BMP8	branch2
ACVR1A	branch2		BMP10	branch2
ACVR1A	branch2		BMP15	branch2
ACVR1A	branch2		INHBC	branch2
ACVR1A	branch2		INHBA	branch2
ACVR1A	branch2		INHBB	branch2
ACVR1A	branch2		INHA	branch6
MST1R	branch2		MST1	branch2
TYRO3	branch2		GAS6	branch4
TYRO3	branch2		PROS1	branch4
TNFRSF9	branch6		TNFSF9	branch10
LRP1	branch2		A2M	branch2
LRP1	branch2		HSP90B1	branch1
LRP1	branch2		LRPAP1	branch4
LRP1	branch2		SERPINE2	branch4
LRP1	branch2		F2	branch4
LRP1	branch2		SERPINC1	branch4
LRP1	branch2		PLAT	branch3
LRP1	branch2		PLAU	branch3
LRP1	branch2		F9	branch4
LRP1	branch2		F8	branch4
LRP1	branch2		TFPI	branch3
LRP1	branch2		F7	branch4
LRP1	branch2		MMP9	branch2
LRP1	branch2		MMP13	branch2
LRP1	branch2		LTF	branch2
LRP1	branch2		PSAP	branch2
LRP1	branch2		C3
LRP1	branch2		SERPINE1	branch4
LRP1	branch2		SERPING1	branch3
LRP1	branch2		SERPINC1	branch4
LRP1	branch2		SERPINA1	branch3
IL10RB	branch6		IL28A	branch9
IL10RB	branch6		IL28B	branch8
IL10RB	branch6		IL29	branch9
IL10RB	branch6		IL10	branch6
IL10RB	branch6		IL22	branch6
IL10RB	branch6		IFNL1	branch9
DDR1	branch2		COL1A1	branch2
MERTK	branch2		GAS6	branch2
FZD5	branch2		WNT7A	branch2
FZD5	branch2		WNT5A	branch2
IL18R1	branch5		IL18	branch6
PTCH1	branch1		SHH	branch2
PTCH1	branch1		IHH	branch2
PTCH1	branch1		SHH	branch2
PTCH1	branch1		DHH	branch2
IL10RA	branch6		IL10	branch6
IL10RA	branch6		IL22	branch6
ITGA7	branch2		LAMA1	branch2
ITGA7	branch2		LAMA2	branch2
ITGA7	branch2		DUSP18	branch2
ITGA7	branch2		LAMB1	branch2
ACVR2B	branch2		NODAL	branch2
ACVR2B	branch2		GDF11	branch2
ACVR2B	branch2		LEFTY2	branch2
ACVR2B	branch2		BMP2	branch2
ACVR2B	branch2		BMP3	branch2
ACVR2B	branch2		BMP4	branch2
ACVR2B	branch2		BMP5	branch2
ACVR2B	branch2		BMP6	branch2
ACVR2B	branch2		BMP7	branch2
ACVR2B	branch2		BMP8	branch2
ACVR2B	branch2		BMP10	branch2
ACVR2B	branch2		BMP15	branch2
ACVR2B	branch2		INHBA	branch2
ACVR2B	branch2		INHBB	branch2
ACVR2B	branch2		INHBC	branch2
ACVR2B	branch2		INHA	branch6
ITGA9	branch2		PLG	branch2
ITGA9	branch2		ADAM12	branch2
ITGA9	branch2		ADAM15	branch2
ITGA9	branch2		VCAM1	branch6
BMPR2	branch2		BMP15	branch2
BMPR2	branch2		GDF6	branch2
BMPR2	branch2		GDF9	branch2
BMPR2	branch2		BMP2	branch2
BMPR2	branch2		GDF5	branch2
BMPR2	branch2		BMP10	branch2
BMPR2	branch2		GDF7	branch2
BMPR2	branch2		BMP4	branch2
BMPR2	branch2		BMP3	branch2
BMPR2	branch2		BMP5	branch2
BMPR2	branch2		BMP8	branch2
BMPR2	branch2		BMP7	branch2
FZD2	branch2		WNT4	branch2
FZD2	branch2		WNT5A	branch2
IL13RA2	branch6		IL13	branch6
KIR2DS1	branch8		HLA-C	branch8
ERBB4	branch2		NRG3	branch5
ERBB4	branch2		NRG2	branch5
ERBB4	branch2		BTC	branch6
ERBB4	branch2		NRG1	branch5
ERBB4	branch2		HBEGF	branch6
ERBB4	branch2		EREG	branch6
EPHA7	branch2		EFNA1	branch6
EPHA7	branch2		EFNA2	branch6
EPHA7	branch2		EFNA3	branch6
EPHA7	branch2		EFNA5	branch6
EPHA7	branch2		EFNA4	branch6
EPHA7	branch2		EREG	branch6
NTRK2	branch2		BDNF	branch5
NTRK2	branch2		NTF5	branch5
NTRK2	branch2		NTF3	branch5
AMHR2	branch2		AMH	branch6
DDR2	branch2		COL1A1	branch2
DDR2	branch2		COL3A1	branch2
PLXNA2	branch2		SEMA3A	branch2
PLXNA2	branch2		SEMA6A	branch2
KREMEN2	branch4		DKK1	branch5
ACVR1C	branch2		NODAL	branch2
ACVR1C	branch2		ACTIVIN and BMP	branch2
IL31RA	branch5		IL31	branch10
ITGB2	branch2		CTGF	branch3
ITGB2	branch2		ICAM1	branch8
ITGB2	branch2		CYR61	branch3
ITGB2	branch2		ICAM5	branch8
ITGB2	branch2		ICAM4	branch8
ITGB2	branch2		ICAM3	branch8
ITGB2	branch2		ICAM2	branch8
ITGB2	branch2		VCAM1	branch6
ITGB2	branch2		C3	branch6
ITGB2	branch2		FGA	branch2
ITGB2	branch2		ICAM1	branch8
RXFP2	branch2		INSL3	branch6
RXFP2	branch2		RLN2	branch6
RXFP2	branch2		RLN1	branch6
TNFRSF25	branch6		TNFSF15	branch6
TNFRSF25	branch6		tnfsf12	branch6
IL22RA2	branch6		IL22	branch6
UNC5A	branch2		NTN4	branch2
UNC5A	branch2		NTN1	branch2
KREMEN1	branch4		DKK1	branch5
TNFRSF13C	branch9		TNFSF13B	branch6
NOTCH4	branch2		DLL4	branch2
NOTCH4	branch2		DLK1	branch2
NOTCH4	branch2		JAG1	branch2
NOTCH4	branch2		JAG2	branch2
NOTCH4	branch2		DLL1	branch2
NOTCH4	branch2		DLL3	branch2
OSMR	branch5		OSM	branch10
OSMR	branch5		IL31	branch10
IL12RB2	branch5		IL12A	branch6
IL12RB2	branch5		IL12B	branch6
KIR2DL4	branch8		HLA-G	branch8
KIR2DL4	branch8		HLA-C	branch8
SMO	branch2		SHH	branch2
RTN4R	branch2		RTN4	branch2
RTN4R	branch2		OMG	branch6
FZD8	branch2		WNT1	branch2
FZD8	branch2		WNT3	branch2
EDA2R	branch4		EDA	branch6
IL22RA1	branch6		IL22	branch6
IL22RA1	branch6		IL20	branch6
IL22RA1	branch6		IL24	branch6
NMUR1	branch2		NMS	branch6
NMUR1	branch2		NMU	branch6
EDG4	branch4		LIPH	branch2
RXFP1	branch2		RLN2	branch6
RXFP1	branch2		RLN3	branch6
RXFP1	branch2		RLN1	branch6
PLXNB3	branch2		SEMA5A	branch2
TNFRSF12A	branch9		TNFSF12	branch6
FZD3	branch2		WNT1	branch2
TNFRSF10D	branch6		TNFSF10	branch6
CRLF1	branch5		CNTF	branch6
CRLF1	branch5		CLCF1	branch6
FZD4	branch2		WNT5A	branch2
FZD4	branch2		NDP	branch6
FZD10	branch2		WNT7B	branch2
NOTCH3	branch2		JAG1	branch2
NOTCH3	branch2		JAG2	branch2
NOTCH3	branch2		DLK1	branch2
NOTCH3	branch2		DLL1	branch2
NOTCH3	branch2		DLL3	branch2
NOTCH3	branch2		DLL4	branch2
EDAR	branch6		EDA	branch6
FZD1	branch2		WNT7B	branch2
PTCH2	branch1		DHH	branch2
PTCH2	branch1		SHH	branch2
ROBO1	branch2		SLIT1	branch2
ROBO1	branch2		SLIT2	branch2
ROBO1	branch2		NCAM1	branch2
ROBO1	branch2		SLIT3	branch2
TNFRSF11A	branch5		TNFSF11	branch6
IL1R2	branch5		IL1A	branch10
IL1R2	branch5		IL1B	branch6
csf3r	branch5		csf3	branch7
CCR4	branch5		CCL5	branch6
CCR4	branch5		SCYA17	branch6
CCR4	branch5		SCYA22	branch6
HTR3A	branch2		TPH …	branch2
HTR3C	branch2		TPH …	branch2
HTR3B	branch2		TPH …	branch2
HTR3D	branch2		TPH …	branch2
HTR3E	branch2		TPH …	branch2
CHRNA1	branch3		CHAT	branch1
CHRNA2	branch3		CHAT	branch1
CHRNA3	branch3		CHAT	branch1
CHRNA4	branch3		CHAT	branch1
CHRNA5	branch3		CHAT	branch1
CHRNA6	branch3		CHAT	branch1
CHRNA7	branch2		CHAT	branch1
CHRNA9	branch2		CHAT	branch1
CHRNA10	branch3		CHAT	branch1
CHRNB2	branch3		CHAT	branch1
GABRA1	branch2		HDC	branch2
ADORA1	branch2		adenosine	branch1
ADORA2A	branch2		adenosine	branch1
ADORA2B	branch2		adenosine	branch1
ADORA3	branch2		adenosine	branch1
APLNR	branch4		APLN	branch6
GPBAR1	branch6		bile acid	branch10
CXCR2	branch5		il8	branch6
CXCR2	branch5		CXCL3	branch6
CXCR2	branch5		MGSA	branch6
CXCR2	branch5		NAP-2	branch6
CXCR4	branch5		CXCL12	branch6
CXCR4	branch5		UBC	branch6
ACKR2	branch5		CCL2	branch10
ACKR2	branch5		CCL3	branch6
ACKR2	branch5		CCL3L1	branch6
ACKR2	branch5		CCL4	branch6
ACKR2	branch5		CCL5	branch6
ACKR2	branch5		CCL7	branch10
ACKR2	branch5		CCL8	branch10
ACKR2	branch5		CCL11	branch10
ACKR2	branch5		CCL13	branch10
ACKR2	branch5		CCL17	branch10
ACKR2	branch5		CCL22	branch10
ACKR2	branch5		CCL23	branch10
ACKR2	branch5		CCL24	branch10
ACKR2	branch5		SCYA2	branch10
ACKR2	branch5		SCY3	branch6
ACKR2	branch5		SCYA5	branch6
ACKR2	branch5		SCYA7	branch10
ACKR3	branch4		CXCL11	branch6
ACKR3	branch4		CXCL12	branch6
CCRL2	branch5		CCL19	branch6
CCRL2	branch5		RARRES2	branch8
C5AR2	branch5		C3a	branch2
C5AR2	branch5		C4a	branch2
C5AR2	branch5		C5a	branch2
LHCGR	branch2		LH	branch5
LHCGR	branch2		HCG	branch5
GPR55	branch5		LPI	branch1
GPER1	branch5		cyp19a1	branch5
KISS1R	branch3		kiss1	branch5
LTB4R	branch5		LTC4	branch5
LTB4R	branch5		LTD4	branch5
LTB4R	branch5		LTE4	branch5
LTB4R	branch5		2-HETE	branch5
LTB4R2	branch5		LTC4	branch5
LTB4R2	branch5		LTD4	branch5
LTB4R2	branch5		LTE4	branch5
LTB4R2	branch5		2-HETE	branch5
CYSLTR1	branch5		LTC4	branch5
CYSLTR1	branch5		LTD4	branch5
CYSLTR1	branch5		LTE4	branch5
CYSLTR1	branch5		2-HETE	branch5
CYSLTR2	branch5		LTC4	branch5
CYSLTR2	branch5		LTD4	branch5
CYSLTR2	branch5		LTE4	branch5
CYSLTR2	branch5		2-HETE	branch5
OXER1	branch6		LTC4	branch5
OXER1	branch6		LTD4	branch5
OXER1	branch6		LTE4	branch5
OXER1	branch6		2-HETE	branch5
S1PR1	branch4		PSPH	branch1
S1PR1	branch4		SPTSSB, SPTSSA	branch4
S1PR2( EDG5)	branch4		PSPH	branch1
S1PR2( EDG5)	branch4		SPTSSB, SPTSSA	branch4
S1PR3 (EDG3)	branch4		PSPH	branch1
S1PR3 (EDG3)	branch4		SPTSSB, SPTSSA	branch4
S1PR4(EDG6)	branch4		PSPH	branch1
S1PR4(EDG6)	branch4		SPTSSB, SPTSSA	branch4
S1PR5(EDG8)	branch4		PSPH	branch1
S1PR5(EDG8)	branch4		SPTSSB, SPTSSA	branch4
MCHR1	branch2		PMCH	branch6
NPFFR1	branch2		NPFF	branch6
NPFFR1	branch2		NPAF	branch6
OPRD1	branch3		PDYN	branch6
OXGR1	branch5		OGDH	branch1
P2RY1	branch5		ATP	branch1
P2RY2	branch5		ATP	branch1
P2RY4	branch5		ATP	branch1
P2RY6	branch5		ATP	branch1
P2RY11	branch5		ATP	branch1
P2RY11	branch5		ADP	branch1
P2RY12	branch5		ATP	branch1
P2RY13	branch5		ATP	branch1
P2RY14	branch5		ATP	branch1
PTGDR2	branch5		PTGD2	branch6
PTGER1	branch4		PTGES3	branch6
PTGER1	branch4		PTGS2	branch4
PTGER1	branch4		PTGIS	branch4
PTGER1	branch4		PTGD2	branch6
PTGER2	branch4		PTGES3	branch6
PTGER2	branch4		PTGS2	branch4
PTGER2	branch4		PTGIS	branch4
PTGER2	branch4		PTGD2	branch6
PTGER3	branch4		PTGES3	branch6
PTGER3	branch4		PTGS2	branch4
PTGER3	branch4		PTGIS	branch4
PTGER3	branch4		PTGD2	branch6
PTGER4	branch4		PTGES3	branch6
PTGER4	branch4		PTGS2	branch4
PTGER4	branch4		PTGIS	branch4
PTGER4	branch4		PTGD2	branch6
PTGIR	branch4		PTGIS	branch4
QRFPR	branch2		QRFP	branch6
SUCNR1	branch5		SDHA	branch1
TAAR1	branch2		amines, amphetamines, dopamine, serotonine, histamine	branch2
GRM1	branch1		GAD1	branch2
GRM2	branch1		GAD1	branch2
GRM3	branch1		GAD1	branch2
GRM5	branch1		GAD1	branch2
GRM6	branch1		GAD1	branch2
GRM7	branch1		GAD1	branch2
GRM8	branch1		GAD1	branch2
INSRR	branch2		INS	branch5
INSRR	branch2		PTEN	branch2
EPHA10	branch2		EFNA1	branch6
EPHA10	branch2		EFNA2	branch6
EPHA10	branch2		EFNA3	branch6
EPHA10	branch2		EFNA4	branch6
EPHA10	branch2		EFNA5	branch6
PTK7	branch2		WNT	branch2
IL23R	branch6		IL23	branch9
TSLPR	branch9		TSLP	branch10
IL20RA	branch6		IL19	branch6
IL28RA	branch8		IFNL2	branch8
IL28RA	branch8		IFNL3	branch8
IL18RAP	branch5		IL18	branch6
IL1RL1	branch6		IL33	branch10
IL1RL2	branch6		IL18	branch6
IL17RC	branch6		IL17	branch6
IL17RD	branch6		IL17	branch6
IL17RE	branch6		IL17	branch6
THRA	branch3		TSH	branch6
THRA	branch3		TPO	branch6
THRB	branch3		TSH	branch6
THRB	branch3		TPO	branch6
cd28	branch6		cd80	branch6
cd28	branch6		cd86	branch6
cd28	branch6		ICOSLG	branch6
CTLA4	branch6		CD80	branch6
CTLA4	branch6		CD86	branch6
VCAN	branch4		HAS2	branch5
NCAN	branch4		HAS2	branch5
BCAN	branch4		HAS2	branch5
CSPG4	branch2		colalpha	branch2
KIR2DS2	branch8		HLA-C	branch8
KIR2DS3	branch8		HLA-C	branch8
KIR2DS5	branch8		HLA-C	branch8
KIR3DS1	branch8		HLA-C	branch8
LILRA1	branch8		HLA	branch8
LILRA2	branch8		HLA	branch8
LILRA3	branch8		HLA	branch8
LILRA4	branch8		HLA	branch8
LILRA5	branch8		HLA	branch8
LILRA6	branch8		HLA	branch8
LILRB2	branch8		HLA	branch8
LILRB3	branch8		HLA	branch8
LILRB4	branch8		HLA	branch8
LILRB5	branch8		HLA	branch8
EPHA8	branch2		EFNB3	branch2
EPHA8	branch2		EFNA5	branch6
EPHA8	branch2		EFNA3	branch6
EPHA8	branch2		EFNA2	branch6
EPHA8	branch2		EFNA1	branch6
EPHA8	branch2		EFNA4	branch6
TNFRSF1A	branch6		TNFSF2	branch6
TNFRSF1A	branch6		TNFSF1	branch6
TNFRSF1B	branch5		TNFSF2	branch6
TNFRSF1B	branch5		TNFSF1	branch6
FLT4	branch2		VEGFD	branch6
KDR	branch2		VEGFD	branch6
KDR	branch2		SEMA6D	branch2
EPHA10	branch2		EFNB1	branch2
EPHA10	branch2		EFNB2	branch2
EPHA10	branch2		EFNB3	branch2
EPHA10	branch2		EFNA1	branch6
EPHA10	branch2		EFNA2	branch6
EPHA10	branch2		EFNA3	branch6
EPHA10	branch2		EFNA4	branch6
EPHA10	branch2		EFNA5	branch6
GLRA1	branch2		SHMT	branch1
GLRA2	branch2		SHMT	branch1
GLRA3	branch2		SHMT	branch1
GLRA4	branch2		SHMT	branch1
GLRB	branch2		SHMT	branch1
GABRA2	branch2		GAD	branch2
GABRA1	branch2		GAD	branch2
GABRA4	branch2		GAD	branch2
GABRA5	branch2		GAD	branch2
GABRA6	branch2		GAD	branch2
GABRA1	branch2		GAD	branch2
P2RX1	branch1		bind to atp	branch1
P2RX2	branch1		bind to atp	branch1
P2RX3	branch1		bind to atp	branch1
P2RX4	branch1		bind to atp	branch1
P2RX5	branch1		bind to atp	branch1
P2RX6	branch1		bind to atp	branch1
P2RX7	branch1		bind to atp	branch1
GRID1	branch2		GLUL	branch1
GRID2	branch2		GLUL	branch1
GRIK4	branch2		GLUL	branch1
GRIK5	branch2		GLUL	branch1
GRIN1	branch2		GLUL	branch1
GRIN2A	branch2		GLUL	branch1
GRIN2B	branch2		GLUL	branch1
GRIN3A	branch2		GLUL	branch1
LPAR4	branch5		LIPH	branch2
LPAR5	branch5		LIPH	branch2
LPAR6	branch5		LIPH	branch2
LPAR1	branch4		LIPH	branch2
LPAR2	branch4		LIPH	branch2
LPAR3	branch4		LIPH	branch2

## Sheet: Feuil4
List of observed vs predicted interractions
IL3	IL3RA			only in our list				The 27 interactions that are presents in the list of predictions (see SI l)
CSF2	IL3RA			common to our list and the list of predictions				GFRA1, CALCR, FSHR, SCTR, SSTR2,EPHA6, LRP8, TNFRSF11B, ERBB2, NGFR,ITGA4,
GABBR1	GAD1			only predicted, does not affect the statistics of the distribution				SELP, FLT1,ERBB3, ITGB7, AXL, EPHA3, FLT4, KIR2DL1, KIR2DL3, KIR3DL1, VLDLR, LRP2, ERBB4, CXCR2, IL17RC, LILRB2
GABBR2	GAD1
IL18	IL1RAPL1
SHANK1	LPHN2
LPHN3	FLRT2
LPHN3	FLRT3
IL11	IL11RA
CCL25	CCR9
CCL13	CCR9
HLA-A	LILRB1
HLA-B	LILRB1
HLA-C	LILRB1
HLA-G	LILRB1
B2M	LILRB1
PENK	OGFR
PMCH	MCHR2
POMC	MC3R
AGRP	MC3R
ASIP	MC3R
VIP	VIPR1
ADCYAP1	VIPR1
GHRH	VIPR1
PTMA	VIPR1
SCT	VIPR1
ADCYAP1	VIPR1
ADCYAP1	VIPR2
VIP	ADCYAP1R1
ADCYAP1	ADCYAP1R1
GCG	GLP1R
UCN3	CRHR1
UCN	CRHR1
UCN2	CRHR1
GAST	CCKBR
CCK	CCKBR
AGT	AGTR2
NTN1	DCC
NTN4	DCC
SLIT2	DCC
DSCAM	DCC
NMU	NMUR2
NMS	NMUR2
PROK1	PROKR1
PROK2	PROKR1
EFNA1	EPHA8
EFNA2	EPHA8
EFNA3	EPHA8
EFNA4	EPHA8
EFNA5	EPHA8
EFNA1	EPHA8
EFNA2	EPHA8
EFNA3	EPHA8
EFNA4	EPHA8
EFNA5	EPHA8
GDNF	GFRA2
NRTN	GFRA2
PROC	PROCR
ARTN	GFRA3
PF4	PROCR
HDC	HRH4
CCL16	HRH4
BDNF	NGFRAP1
NGF	NGFRAP1
NTF4	NGFRAP1
NTF5	NGFRAP1
DBH	ADRB2
PNMT	ADRB2
TPH1	GPR26
INHBA	BAMBI
INHBB	BAMBI
SLIT1	GPC1
SLIT2	GPC1
TDGF1	GPC1
VEGFA	GPC1
COL18A1	GPC1
LAMA1	GPC1
NRG1	GPC1
SERPINC1	GPC1
SLIT3	GPC1
COL4	GPC1
SLIT2	ROBO4
FN1	ROBO4
SLIT2	ROBO2
SLIT3	ROBO2
OLFM2	ROBO2
EFNB1	EPHB4
EFNB2	EPHB4
EFNB3	EPHB4
DBH	GPR119
OEA	GPR119
LPC	GPR119
TH	DRD5
DDC	DRD5
HDC	HRH2
CYP11A1	PAQR3
PSEN1	NCSTN
PSEN2	NCSTN
PSENEN	NCSTN
FGF10	FGFR1
FGF11	FGFR1
FGF12	FGFR1
FGF13	FGFR1
FGF14	FGFR1
FGF16	FGFR1
FGF17	FGFR1
FGF18	FGFR1
FGF19	FGFR1
FGF1	FGFR1
FGF23	FGFR1
FGF2	FGFR1
FGF3	FGFR1
FGF4	FGFR1
FGF5	FGFR1
FGF6	FGFR1
FGF7	FGFR1
FGF8	FGFR1
FGF9	FGFR1
KAL1	FGFR1
NCAM1	FGFR1
fgf12b	FGFR1
SCT	VIPR2
VEGFC	VIPR2
VIP	VIPR2
ADCYAP1	VIPR2
COL1A1	ITGA11
COL1A2	ITGA11
KNG1	BDKRB1
PROK1	PROKR2
PROK2	PROKR2
REN	ATP6AP2
WNT3A	ATP6AP2
ULBP2	KLRK1
RAET1E	KLRK1
ULBP3	KLRK1
BTLA	TNFRSF14
LTA	TNFRSF14
TNFSF13	TNFRSF14
TNFSF14	TNFRSF14
TNFSF1	TNFRSF14
CCL17	DARC
CCL2	DARC
CCL5	DARC
CCL7	DARC
CCL8	DARC
CXCL1	DARC
CXCL5	DARC
IL8	DARC
PPBP	DARC
CXCL13	HTR2A
PON2	HTR2A
TPH1	HTR2A
TPH2	HTR1F
TPH3	HTR7
TPH4	HTR4
TPH5	HTR5A
DBH	ADRA2C
PNMT	ADRA2C
DBH	ADRA1A
PNMT	ADRA1A
DBH	ADRA2A
PNMT	ADRA2A
DBH	GPR161
GPI	AMFR
NCAM1	GFRA1
NRTN	GFRA1
PSPN	GFRA1
ARTN	GFRA1
GDNF	GFRA1
KNG1	GPR135
HAS2	HMMR
LEP	LEPR
RLN3	RXFP4
INSL5	RXFP4
KNG1	RXFP4
GZMB	IGF2R
IGF2	IGF2R
PLAU	IGF2R
ICAM1	IL2RA
IL15	IL2RA
IL2	IL2RA
IL15	IL2RB
IL2	IL2RB
IL2	IL2RG
IL4	IL2RG
IL7	IL2RG
IL9	IL2RG
ICAM1	IL2RG
IL13	IL2RG
IL15	IL2RG
IL21	IL2RG
IL7	IL7R
TSLP	IL7R
IL15	IL15RA
LAMA1	ITGA6
LAMA2	ITGA6
LAMA4	ITGA6
LAMA5	ITGA6
LAMB1	ITGA6
LAMB3	ITGA6
LAMC1	ITGA6
LAMC2	ITGA6
LAMC3	ITGA6
MDK	ITGA6
THBS1	ITGA6
THBS2	ITGA6
ADAM2	ITGA6
ADAM9	ITGA6
COL6A1	ITGA6
DUSP18	ITGA6
FN1	ITGA6
LAMA3	ITGA6
LAMB2	ITGA6
LAMA1	ITGA1
LAMA2	ITGA1
LAMB1	ITGA1
LAMC1	ITGA1
MATN1	ITGA1
SEMA7A	ITGA1
COL1A1	ITGA1
COL1A2	ITGA1
COL2A1	ITGA1
COL4A1	ITGA1
COL4A3	ITGA1
COL4A4	ITGA1
COL4A5	ITGA1
COL4A6	ITGA1
COL5A1	ITGA1
COL5A2	ITGA1
COL6A1	ITGA1
COL6A2	ITGA1
COL6A3	ITGA1
COL8A1	ITGA1
DUSP18	ITGA1
FIGF	ITGA1
COL1A2	ITGA2B
COL2A1	ITGA2
COL2A1	ITGA2B
COL3A1	ITGA2
COL4A1	ITGA2
COL4A3	ITGA2
COL4A4	ITGA2
COL4A5	ITGA2
COL4A6	ITGA2
COL6A1	ITGA2
COL6A2	ITGA2
COL6A3	ITGA2
COL7A1	ITGA2
COL8A1	ITGA2
DUSP18	ITGA2
FIGF	ITGA2
FN1	ITGA2
HSPG2	ITGA2
LAMA1	ITGA2
LAMA2	ITGA2
LAMA5	ITGA2
LAMB1	ITGA2
LAMB3	ITGA2
LAMC1	ITGA2
LAMC2	ITGA2
LAMC3	ITGA2
MMP1	ITGA2
TNC	ITGA2
CHAD	ITGA2
COL11A1	ITGA2
COL1A1	ITGA2
COL1A2	ITGA2
FGA	ITGAD
ICAM3	ITGAD
VCAM1	ITGAD
CDH1	ITGAE
LYZ	ITGAL
ICAM1	ITGAL
ICAM2	ITGAL
ICAM3	ITGAL
ICAM4	ITGAL
ICAM5	ITGAL
LFA-1	ITGAL
MMP9	ITGAM
PLAT	ITGAM
PLAU	ITGAM
PLG	ITGAM
PROC	ITGAM
SELPLG	ITGAM
SPON2	ITGAM
APOB	ITGAM
C3	ITGAM
CD40LG	ITGAM
CFH	ITGAM
CTGF	ITGAM
CYR61	ITGAM
F10	ITGAM
FGA	ITGAM
FGB	ITGAM
HP	ITGAM
ICAM1	ITGAM
ICAM2	ITGAM
ICAM4	ITGAM
KNG1	ITGAM
LPA	ITGAM
CR3	ITGAM
C3	ITGAX
FGA	ITGAX
ICAM1	ITGAX
ICAM4	ITGAX
ITGB3BP	ITGB3
MFGE8	ITGB3
NID1	ITGB3
THBS1	ITGB3
VTN	ITGB3
ADAM15	ITGB3
ADAM23	ITGB3
ANGPTL3	ITGB3
COL1A2	ITGB3
CYR61	ITGB3
FBLN2	ITGB3
FBN1	ITGB3
FGA	ITGB3
FN1	ITGB3
ICAM4	ITGB3
LAMA5	ITGB4
LAMB1	ITGB4
LAMB3	ITGB4
LAMC1	ITGB4
LAMC2	ITGB4
LAMC3	ITGB4
DUSP18	ITGB4
LAMA1	ITGB4
LAMA2	ITGB4
LAMA3	ITGB4
LTBP1	ITGB5
LTBP3	ITGB5
PLAU	ITGB5
SERPINE1	ITGB5
VTN	ITGB5
ADAM9	ITGB5
CYR61	ITGB5
EDIL3	ITGB5
ITGB3BP	ITGB5
FN1	ITGB5
TGFB1	ITGB5
TGFB2	ITGB5
TGFB3	ITGB5
TGFBI	ITGB5
TGFBN	ITGB5
B2M	KLRC1
HLA-E	KLRC1
HLA-G	KLRC1
HLA-E	KLRC2
HLA-E	KLRD1
HLA-G	KLRD1
B2M	KLRD1
HLA-B	KLRD1
LAMA1	RPSA
LAMA2	RPSA
LAMB2	RPSA
PRND	RPSA
DUSP18	RPSA
THPO	MPL
DBH	ADRA1D
PNMT	ADRA1D
DDC et TH	ADRA1D
DBH	ADRA1B
PNMT	ADRA1B
DDC et TH	ADRA1B
DBH	ADRA2B
PNMT	ADRA2B
DDC et TH	ADRA2B
AGT	AGTR1
AVP	AVPR1A
OXT	AVPR1A
RPS19	C5AR1
C5	C5AR1
FN1	C5AR1
ADM2	CALCR
APOB	CALCR
CALCA	CALCR
CALCB	CALCR
IAPP	CALCR
MBL2	CALCR
CCK	CALCR
CCK	CCKAR
CCK	CCKAR
GAST	CCKAR
CCL13	CCR1
CCL14	CCR1
CCL15	CCR1
CCL16	CCR1
CCL23	CCR1
CCL26	CCR1
CCL2	CCR1
CCL3L1	CCR1
CCL3	CCR1
CCL4	CCR1
CCL5	CCR1
CCL7	CCR1
CCL8	CCR1
CCL6	CCR1
CCL15	CCR1
CCL16	CCR2
CCL24	CCR2
CCL26	CCR2
CCL2	CCR2
CCL7	CCR2
CCL8	CCR2
DEFB103B	CCR2
CCL11	CCR2
CCL13	CCR2
CCL12	CCR2
CCL13	CCR3
CCL14	CCR3
CCL15	CCR3
CCL24	CCR3
CCL26	CCR3
CCL28	CCR3
CCL2	CCR3
CCL3L1	CCR3
CCL3	CCR3
CCL4	CCR3
CCL5	CCR3
CCL7	CCR3
CCL8	CCR3
CXCL10	CCR3
CXCL11	CCR3
CXCL9	CCR3
CCL11	CCR3
CCL2	CCR5
CCL3L1	CCR5
CCL3L3	CCR5
CCL3	CCR5
CCL4	CCR5
CCL5	CCR5
CCL7	CCR5
CCL8	CCR5
IL16	CCR5
ORM1	CCR5
CCL11	CCR5
CCL13	CCR5
CCL14	CCR5
CCL16	CCR5
CCL19	CCR7
CCL21	CCR7
CHAT	CHRM1
CHAT	CHRM2
CHAT	CHRM4
KRTAP4-12	CNTFR
CLCF1	CNTFR
CNTF	CNTFR
UCN2	CRHR2
UCN3	CRHR2
UCN	CRHR2
CRH	CRHR2
CX3CL1	CX3CR1
CXCL12	CXCR4
TH	DRD1
DDC	DRD1
TH	DRD2
DDC	DRD2
TH	DRD3
DDC	DRD3
EDN1	EDNRA
EDN2	EDNRA
EDN3	EDNRA
LTA	EDNRA
F2	F2R
PLG	F2R
F2	F2RL3
PRSS1	F2RL3
SAA1	FPR1
ANXA1	FPR1
CAMP	FPRL1
CGA	FSHR
EGF	FSHR
FSHB	FSHR
GALP	GALR1
GAL	GALR1
GALP	GALR3
GAL	GALR3
GCG	GCGR
GHRH	GHRHR
GHRL	GHRHR
GIP	GIPR
GNRH1	GNRHR
GNRH2	GNRHR
MLN	MLNR
GHRL	MLNR
PF4	CXCR3
CCL11	CXCR3
CCL13	CXCR3
CCL19	CXCR3
CCL20	CXCR3
CCL21	CXCR3
CCL5	CXCR3
CCL7	CXCR3
CXCL10	CXCR3
CXCL11	CXCR3
CXCL12	CXCR3
CXCL13	CXCR3
CXCL9	CXCR3
GAD1	GRM4
HDC	HRH1
TPH1	HTR1A
DDC	HTR1A
TPH1	HTR1B
DDC	HTR1B
TPH1	HTR1D
DDC	HTR1D
TPH1	HTR1E
DDC	HTR1E
TPH1	HTR2B
DDC	HTR2B
TPH1	HTR2C
DDC	HTR2C
TPH1	HTR6
DDC	HTR6
CXCL1	CXCR1
CXCL2	CXCR1
CXCL3	CXCR1
CXCL5	CXCR1
CXCL6	CXCR1
IL8	CXCR1
PPBP	CXCR1
CXCL2	IL8RB
CXCL3	IL8RB
CXCL5	IL8RB
CXCL6	IL8RB
PPBP	IL8RB
IL8	IL8RB
CXCL1	IL8RB
SOST	LRP5
THBS1	LRP5
WNT1	LRP5
WNT5A	LRP5
WNT7B	LRP5
APOE	LRP5
CDH1	LRP5
DKK1	LRP5
TNFSF14	LTBR
TNF	LTBR
LTA	LTBR
LTB	LTBR
AGT	MAS1
ASIP	MC2R
CRH	MC2R
POMC	MC2R
GRP	NMBR
NMB	NMBR
NPY	NPY1R
PPY	NPY1R
PYY	NPY1R
PYY2	NPY1R
PYY	NPY2R
NPY	NPY1R
NPY	NPY2R
PPY	NPY2R
NTS	NTSR1
PDYN	OPRK1
PENK	OPRK1
POMC	OPRK1
PNOC	OPRL1
POMC	OPRM1
PDYN	OPRM1
PENK	OPRM1
AVP	OXTR
OXT	OXTR
PTGS2	PTGFR
PTHLH	PTHR1
CPAMD8	SCTR
SCT	SCTR
VIP	SCTR
ADCYAP1	SCTR
TAC1	TACR1
TAC3	TACR1
TAC4	TACR1
TAC1	TACR2
TAC3	TACR2
TAC4	TACR2
TNFSF7	TNFRSF7
CD5	TNFRSF7
CD70	TNFRSF7
TSHB	TSHR
DBH	ADRB1
PNMT	ADRB1
DDC	ADRB1
TH	ADRB1
DBH	ADRB3
PNMT	ADRB3
DDC	ADRB3
TH	ADRB3
AVP	AVPR2
OXT	AVPR2
KNG1	BDKRB2
EDN1	EDNRB
EDN2	EDNRB
EDN3	EDNRB
GDNF	EDNRB
HCRT	HCRTR1
HCRT	HCRTR2
LHB	LHCGR
CGA	LHCGR
CGB	LHCGR
SST	SSTR1
CORT	SSTR1
SST	SSTR2
CORT	SSTR2
SHANK1	SSTR2
SST	SSTR3
CORT	SSTR3
SST	SSTR4
CORT	SSTR4
SST	SSTR5
CORT	SSTR5
NTN1	NEO1
NTN3	NEO1
RGMA	NEO1
RGMB	NEO1
NTN2L	NEO1
C3	C3AR1
C4A	C3AR1
C3a	C3AR1
CCL20	CCR6
DEFB103A	CCR6
DEFB103B	CCR6
DEFB1	CCR6
DEFB4A	CCR6
DEFB4B	CCR6
RARRES2	CMKLR1
F2	F2RL2
GHRL	GHSR
CORT	GHSR
GCG	GLP2R
NPY	PRLHR
PRLH	PRLHR
PTHLH	PRLHR
HCRT	NPFFR2
NPFF	NPFFR2
NPVF	NPFFR2
NPY	NPFFR2
NPAF	NPFFR2
PTH	PTHR2
TIP39	PTHR2
APLN	AGTRL1
CCL16	CCR8
CCL17	CCR8
CCL1	CCR8
CCL4	CCR8
LIPH	GPR23
ENPP2	GPR23
CXCL2	XCR1
XCL1	XCR1
NPB	NPBWR1
NPW	NPBWR1
NPB	NPBWR2
NPW	NPBWR2
GRP	GRPR
NMB	GRPR
ADM2	CALCRL
ADM	CALCRL
CALCA	CALCRL
CALCB	CALCRL
IL21	IL21R
IL22	IL21R
NTN3	CDON
SHH	CDON
DHH	CDON
IHH	CDON
NTN2L	CDON
ADIPOQ	ADIPOR1
AGRP	MC4R
ASIP	MC4R
NPY	MC4R
POMC	MC4R
AGRP	MC5R
ASIP	MC5R
POMC	MC5R
CALR	MTNR1A
AANAT	MTNR1A
AANAT	MTNR1B
ASMT	MTNR1B
PYY	PPYR1
NPY	PPYR1
PPY	PPYR1
Nucb2	ARTS-1
HLA	ARTS-1
FGA	PLAUR
FN1	PLAUR
KNG1	PLAUR
LRP1B	PLAUR
MMP12	PLAUR
PLAU	PLAUR
PLG	PLAUR
SERPINE1	PLAUR
VTN	PLAUR
IL19	IL20RB
IL20	IL20RB
IL24	IL20RB
NPY	NPY5R
PPY	NPY5R
PYY	NPY5R
AVP	AVPR1B
OXT	AVPR1B
IL17B	IL17RB
IL25	IL17RB
IL17E	IL17RB
PTGS2	PTGDR2
PTGDS	PTGDR
CXCL16	CXCR6
NTNG1	LRRC4C
NTNG2	LRRC4C
CDH1	PTPRF
NID1	PTPRF
HSPG2	PTPRS
PTN	PTPRS
EFNA1	EPHA6
EFNA2	EPHA6
EFNA3	EPHA6
EFNA4	EPHA6
EFNA5	EPHA6
EFNB1	EPHA6
EFNB2	EPHA6
ADM	ADMR
HDC	HRH3
SEMA4D	PLXNB1
SEMA3A	PLXNA4
SEMA6A	PLXNA4
FARP2. PROT RÉGULATRICE	PLXNA4
SEMA6	PLXNA4
SEMA3C	PLXND1
SEMA3E	PLXND1
SEMA4A	PLXND1
SEMA3A	PLXND1
SHH	HHIP
DHH	HHIP
IHH	HHIP
CALR	SCARF1
LRPAP1	SORT1
NGF	SORT1
NTS	SORT1
PSAP	SORT1
BDNF	SORT1
NGFB	SORT1
MDK	SDC1
PTN	SDC1
SLIT1	SDC1
THBS1	SDC1
TNC	SDC1
CCL5	SDC1
FGF2	SDC1
HGF	SDC1
HSPG2	SDC1
IL8	SDC1
LACRT	SDC1
LAMA5	SDC1
LPL	SDC1
SLIT1	SDC1
SLIT2	SDC1
IL8	SDC2
KAL1	SDC2
KNG1	SDC2
PF4	SDC2
LAMA1	SDC2
LAMA3	SDC2
SERPINC1	SDC2
TGFB1	SDC2
TNFSF13	SDC2
APOC3	SDC2
CSF2	SDC2
FGF2	SDC2
FN1	SDC2
HGF	SDC2
LAMA1	SDC4
MDK	SDC4
RSPO3	SDC4
TFPI	SDC4
THBS1	SDC4
TNC	SDC4
ADAM12	SDC4
CCL5	SDC4
CXCL10	SDC4
CXCL12	SDC4
FGF2	SDC4
FGF6	SDC4
PSPN	GFRA4
NCAM1	ROBO3
SLIT1	ROBO3
NCAM2	ROBO3
APOE	SORL1
LRPAP1	SORL1
NTS	NTSR2
TGFB1	TGFBR3
TGFB2	TGFBR3
TGFB3	TGFBR3
INHA	TGFBR3
INHBA	TGFBR3
CHAT	CHRM5
TNFSF4	TRAF2
TNFSF9	TRAF2
TNF	TRAF2
C5orf55	TRAF2
GSTP1	TRAF2
SHANK1	LPHN1
TENM2	LPHN1
TAC1	TACR3
TAC3	TACR3
TAC4	TACR3
CCL19	CCR10
CCL25	CCR10
CCL27	CCR10
CCL28	CCR10
CCL2	CCR10
CCL7	CCR10
CXCL13	CCR10
CCL4	CCR10
CCL8	CCR10
INSL5	RXFP3
RLN3	RXFP3
LRPAP1	LRP8
RELN	LRP8
APOB	LRP8
APOE	LRP8
ADIPOQ	ADIPOR2
F2	F2RL1
PLG	F2RL1
ENTK	F2RL1
P518	GPR103
ASIP	ATRN
OMG	LRRN6A
RTN4	LRRN6A
LTF	LRP11
COL2A1	ITGA10
TNFSF18	TNFRSF18
GALP	GALR2
GAL	GALR2
GH1	PRLR
HBEGF	PRLR
PRL	PRLR
CSH1	PRLR
CSH2	PRLR
CSHL1	PRLR
C5	GPR77
IHH	BOC
SHH	BOC
DHH	BOC
MLLT4	NRXN3
NLGN1	NRXN3
NLGN2	NRXN3
NLGN3	NRXN3
NXPH1	NRXN3
NXPH3	NRXN3
NLGN1	NRXN1
NLGN2	NRXN1
NLGN3	NRXN1
NXPH1	NRXN1
NXPH2	NRXN1
NXPH3	NRXN1
RPH3A proteine g	NRXN1
MLLT4	NRXN2
NLGN1	NRXN2
NLGN2	NRXN2
NLGN3	NRXN2
NXPH1	NRXN2
NXPH3	NRXN2
TPH1	HTR5B
THBS1	CD36
COL1A1	CD36
COL1A2	CD36
THBS1	SCARB1
APOE	SCARB1
PTDSS1	SCARB1
SAA1	SCARB1
APOA2	SCARB1
APOA1	SCARB1
UTS2B	UTS2R
UTS2	UTS2R
COL14A1	CD44
COL1A1	CD44
COL1A2	CD44
FGF1	CD44
FGF2	CD44
FN1	CD44
HAS2	CD44
HBEGF	CD44
HGF	CD44
LPL	CD44
MADCAM1	CD44
MMP1	CD44
MMP7	CD44
MMP9	CD44
PKM	CD44
PSEN1	CD44
SPP1	CD44
VCAN	CD44
VIM	CD44
LGALS9	CD44
COL4A1	CD47
COL4A3	CD47
COL4A4	CD47
COL4A6	CD47
COL4A5	CD47
THBS1	CD47
THBS2	CD47
VTN	CD47
AGRP	SDC3
COL5A1	SDC3
COL5A3	SDC3
FGF2	SDC3
IL8	SDC3
MDK	SDC3
NCAN	SDC3
PSPN	SDC3
PTN	SDC3
MDK	ALK
PTN	ALK
WNT1	FZD9
WNT2	FZD9
WNT7A	FZD9
COL2A1	TNFRSF10A
TNFSF10	TNFRSF10A
FST	BMPR1B
GDF5	BMPR1B
GDF6	BMPR1B
GDF9	BMPR1B
RGMA	BMPR1B
RGMB	BMPR1B
BMP10	BMPR1B
BMP15	BMPR1B
BMP2	BMPR1B
BMP3	BMPR1B
BMP4	BMPR1B
BMP5	BMPR1B
BMP6	BMPR1B
BMP7	BMPR1B
BMP8B	BMPR1B
TNFSF11	BMPR1B
THBS1	TNFRSF11B
TNFSF10	TNFRSF11B
TNFSF11	TNFRSF11B
TNFSF13	TNFRSF11B
VTN	TNFRSF11B
VWF	TNFRSF11B
FN1	TNFRSF11B
TNFSF10	TNFRSF10B
VEGFA	NRP1
VEGFB	NRP1
CNTN2	NRP1
FGF1	NRP1
FGF2	NRP1
FGF4	NRP1
FGF7	NRP1
PGF	NRP1
SEMA3A	NRP1
SEMA3B	NRP1
SEMA3C	NRP1
SEMA3D	NRP1
SEMA3E	NRP1
SEMA3F	NRP1
L1CAM	NRP1
TNFSF10	TNFRSF10C
TNFSF13B	TNFRSF13B
TNFSF13	TNFRSF11B
TNFSF12	TNFRSF13B
IL1A	IL1RAP
IL1B	IL1RAP
PTN	PLXNB2
SEMA4C	PLXNB2
SEMA4D	PLXNB2
SEMA4G	PLXNB2
AGRN	MUSK
COLQ	MUSK
EFNA1	EPHB6
EFNA3	EPHB6
EFNA5	EPHB6
EFNB1	EPHB6
EFNB2	EPHB6
EFNB3	EPHB6
MLLT4	EPHB6
SFRP1	FZD6
WNT16	FZD6
WNT3A	FZD6
WNT4	FZD6
WNT5A	FZD6
CTHRC1	FZD6
VEGFA	NRP2
VEGFC	NRP2
FIGF	NRP2
PGF	NRP2
SEMA3A	NRP2
SEMA3B	NRP2
SEMA3C	NRP2
SEMA3F	NRP2
SEMA3G	NRP2
SEMA4F	NRP2
SEMA7A	PLXNC1
ADM2	RAMP1
CALCA	RAMP1
CALCB	RAMP1
IAPP	RAMP1
TNF	TNFRSF21
APP	TNFRSF21
CTGF	LRP6
DKK1	LRP6
DKK2	LRP6
IGFBP4	LRP6
RSPO1	LRP6
RSPO3	LRP6
SOST	LRP6
WNT1	LRP6
WNT2	LRP6
WNT3A	LRP6
WNT3	LRP6
WNT7A	LRP6
APOB	LRP6
NTF3	NTRK3
NTF4	NTRK3
NTF5	NTRK3
NTN1	UNC5C
robo4	UNC5C
TNFSF14	TNFRSF6B
TNFSF15	TNFRSF6B
FASLG	TNFRSF6B
TNFSF6	TNFRSF6B
VCAN	EGFR
VEGFA	EGFR
AMH	EGFR
ANXA1	EGFR
AREGB	EGFR
AREG	EGFR
BCAN	EGFR
BTC	EGFR
CAMP	EGFR
CDH1	EGFR
DCN	EGFR
EFEMP1	EGFR
EGF	EGFR
EPGN	EGFR
EREG	EGFR
FGF13	EGFR
FGF1	EGFR
FGL1	EGFR
HBEGF	EGFR
ICAM1	EGFR
L1CAM	EGFR
NRG4	EGFR
SPINK1	EGFR
TGFA	EGFR
TNC	EGFR
PF4	LDLR
F8	LDLR
LRPAP1	LDLR
APOB	LDLR
APOE	LDLR
APOH	LDLR
TF	TFRC
B2M	TFRC
LTF	TFRC
MFI2	TFRC
TGFA	ERBB2
BTC	ERBB2
EFNB1	ERBB2
EGF	ERBB2
EREG	ERBB2
HBEGF	ERBB2
HLA-A	ERBB2
L1CAM	ERBB2
NRG1	ERBB2
NRG2	ERBB2
NRG4	ERBB2
SEMA4D	ERBB2
ACPP	ERBB2
CTGF	NTRK1
NGF	NTRK1
NTF3	NTRK1
NTF4	NTRK1
NGFB	NTRK1
NTF5	NTRK1
CXCL12	ITGB1
DUSP18	ITGB1
F13A1	ITGB1
FBLN1	ITGB1
FBN1	ITGB1
FGA	ITGB1
FGB	ITGB1
FGG	ITGB1
FIGF	ITGB1
FN1	ITGB1
HSPG2	ITGB1
ICAM4	ITGB1
LAMA1	ITGB1
LAMA2	ITGB1
LAMA4	ITGB1
LAMA5	ITGB1
LAMB1	ITGB1
LAMB3	ITGB1
LAMC1	ITGB1
LAMC2	ITGB1
LAMC3	ITGB1
LGALS3BP	ITGB1
MATN1	ITGB1
MDK	ITGB1
NID1	ITGB1
NPNT	ITGB1
PLAU	ITGB1
PLG	ITGB1
RELN	ITGB1
SEMA7A	ITGB1
SPP1	ITGB1
THBS1	ITGB1
THBS2	ITGB1
TIMP2	ITGB1
TNC	ITGB1
VCAM1	ITGB1
VCAN	ITGB1
VEGFA	ITGB1
VEGFC	ITGB1
VTN	ITGB1
ADAM12	ITGB1
ADAM15	ITGB1
ADAM17	ITGB1
ADAM2	ITGB1
ADAM9	ITGB1
ANGPT1	ITGB1
CD14	ITGB1
CHAD	ITGB1
COL1A2	ITGB1
COL18A1	ITGB1
COL1A1	ITGB1
COL1A2	ITGB1
COL2A1	ITGB1
COL3A1	ITGB1
COL4A1	ITGB1
COL4A3	ITGB1
COL4A4	ITGB1
COL4A5	ITGB1
COL4A6	ITGB1
COL5A1	ITGB1
COL5A2	ITGB1
COL6A1	ITGB1
COL6A2	ITGB1
COL6A3	ITGB1
COL7A1	ITGB1
CSF2	ITGB1
VCAM1	ITGB1
DUSP18	ITGB1
LAMA3	ITGB1
LAMB2	ITGB1
FN1	ITGB1
NPNT	ITGB1
GIP	INSR
IGF1	INSR
IGF2	INSR
INS	INSR
NAMPT	INSR
AHSG	INSR
AZGP1	ITGAV
COL1A1	ITGAV
CALR	ITGAV
COL1A2	ITGAV
COL4A1	ITGAV
COL4A3	ITGAV
COL4A4	ITGAV
COL4A5	ITGAV
COL4A6	ITGAV
CYR61	ITGAV
EDIL3	ITGAV
FBN1	ITGAV
FGA	ITGAV
FGB	ITGAV
FGG	ITGAV
FN1	ITGAV
IBSP	ITGAV
ICAM4	ITGAV
L1CAM	ITGAV
LAMA4	ITGAV
LAMB1	ITGAV
LAMC1	ITGAV
MFGE8	ITGAV
NID1	ITGAV
PDGFB	ITGAV
PLAU	ITGAV
SERPINE1	ITGAV
SPP1	ITGAV
TGFB1	ITGAV
TNC	ITGAV
VEGFA	ITGAV
VTN	ITGAV
ADAM15	ITGAV
ADAM9	ITGAV
ANGPTL3	ITGAV
ICAM4	ITGAV
CSF1	CSF1R
CSF2	CSF1R
CSF3	CSF1R
IL34	CSF1R
NRTN	RET
PSPN	RET
VEGFA	RET
VEGFB	RET
ARTN	RET
GDNF	RET
CAMP	IGF1R
CDH1	IGF1R
IGF1	IGF1R
IGF2	IGF1R
INS	IGF1R
IL2	NGFR
NGF	NGFR
NTF3	NGFR
NTF4	NGFR
NTS	NGFR
OMG	NGFR
RTN4	NGFR
APP	NGFR
BDNF	NGFR
NGFB	NGFR
NTF5	NGFR
CALR	ITGA2B
COL1A2	ITGA2B
COL2A1	ITGA2B
F2	ITGA2B
FGA	ITGA2B
FGB	ITGA2B
FGG	ITGA2B
FN1	ITGA2B
THBS1	ITGA2B
VTN	ITGA2B
VWF	ITGA2B
BDNF	ITGA2B
ICAM4	ITGA2B
SEMA4D	MET
SEMA5A	MET
DCN	MET
HGF	MET
SPP1	ITGA5
TNC	ITGA5
VTN	ITGA5
ADAM15	ITGA5
ADAM17	ITGA5
ADAM23	ITGA5
ANGPT1	ITGA5
ANGPTL3	ITGA5
COL18A1	ITGA5
COL1A1	ITGA5
CTGF	ITGA5
CYR61	ITGA5
FBN1	ITGA5
FGA	ITGA5
FGB	ITGA5
FGG	ITGA5
FIGF	ITGA5
FN1	ITGA5
L1CAM	ITGA5
PLAU	ITGA5
CYR61	ITGA5
CNTF	IL6R
IL6	IL6R
PDGFA	PDGFRB
PDGFB	PDGFRB
PDGFC	PDGFRB
PDGFD	PDGFRB
KITLG	KIT
CLEC11A	KIT
SCGF	KIT
CSHL1	GHR
GH1	GHR
GH2	GHR
ICAM4	ITGA4
MADCAM1	ITGA4
MDK	ITGA4
SPP1	ITGA4
THBS1	ITGA4
THBS2	ITGA4
VCAM1	ITGA4
VCAN	ITGA4
ADAM28	ITGA4
CD14	ITGA4
F13A1	ITGA4
FIGF	ITGA4
FN1	ITGA4
VCAN	SELL
CD34	SELL
CFH	SELL
MUC7	SELL
PODXL2	SELL
PODXL	SELL
SELPLG	SELL
IL1A	IL1R1
IL1B	IL1R1
IL1F10	IL1R1
IL1RN	IL1R1
IFNG	IFNGR1
CSF2	CSF2RA
NPPA	NPR1
NPPB	NPR1
SELPLG	SELP
SERPING1	SELP
VWF	SELP
CD24	SELP
CD34	SELP
PODXL2	SELP
PDGFA	PDGFRA
PDGFB	PDGFRA
PDGFC	PDGFRA
PDGFD	PDGFRA
SELPLG	SELE
SERPING1	SELE
CD44	SELE
PODXL2	SELE
GLG1	SELE
IFNA10	IFNAR1
IFNA13	IFNAR1
IFNA14	IFNAR1
IFNA16	IFNAR1
IFNA17	IFNAR1
IFNA1	IFNAR1
IFNA21	IFNAR1
IFNA2	IFNAR1
IFNA4	IFNAR1
IFNA5	IFNAR1
IFNA6	IFNAR1
IFNA7	IFNAR1
IFNA8	IFNAR1
IFNB1	IFNAR1
IFNW1	IFNAR1
NPPA	NPR3
NPPB	NPR3
NPPC	NPR3
VIP	NPR3
PDGFC	FLT1
PGF	FLT1
PLG	FLT1
VEGFA	FLT1
VEGFB	FLT1
VEGFC	FLT1
FIGF	FLT1
TGFB1	ITGB6
VTN	ITGB6
FBN1	ITGB6
FN1	ITGB6
TNC	ITGB6
TGFB2	ITGB6
TGFB3	ITGB6
TGFBN	ITGB6
KITLG	EPOR
EPO	EPOR
LTA	TNFRSF1A
LTB	TNFRSF1A
TNFSF13	TNFRSF1A
TNF	TNFRSF1A
FASLG	TNFRSF1A
TNF	TNFRSF1B
LTA	TNFRSF1B
OMG	TNFRSF1B
NPPB	NPR2
NPPC	NPR2
NPPA	NPR2
EFNA1	EPHA1
EFNA2	EPHA1
EFNA3	EPHA1
EFNA4	EPHA1
EFNA5	EPHA1
FGF10	FGFR2
FGF11	FGFR2
FGF12	FGFR2
FGF13	FGFR2
FGF14	FGFR2
FGF16	FGFR2
FGF17	FGFR2
FGF19	FGFR2
FGF18	FGFR2
FGF1	FGFR2
FGF21	FGFR2
FGF22	FGFR2
FGF23	FGFR2
FGF2	FGFR2
FGF3	FGFR2
FGF4	FGFR2
FGF5	FGFR2
FGF6	FGFR2
FGF7	FGFR2
FGF8	FGFR2
FGF9	FGFR2
L1CAM	FGFR2
NCAM1	FGFR2
PF4	FGFR2
FGF12B	FGFR2
TGFA	ERBB3
AREGB	ERBB3
AREG	ERBB3
BTC	ERBB3
CDH1	ERBB3
EGF	ERBB3
EREG	ERBB3
L1CAM	ERBB3
NRG1	ERBB3
NRG2	ERBB3
FGF10	FGFR4
FGF11	FGFR4
FGF12	FGFR4
FGF13	FGFR4
FGF14	FGFR4
FGF16	FGFR4
FGF17	FGFR4
FGF18	FGFR4
FGF19	FGFR4
FGF1	FGFR4
FGF20	FGFR4
FGF21	FGFR4
FGF23	FGFR4
FGF2	FGFR4
FGF3	FGFR4
FGF4	FGFR4
FGF5	FGFR4
FGF6	FGFR4
FGF7	FGFR4
FGF8	FGFR4
FGF9	FGFR4
FGF23	FGFR4
FGF12B	FGFR4
FGF11	FGFR3
FGF12	FGFR3
FGF13	FGFR3
FGF14	FGFR3
FGF16	FGFR3
FGF17	FGFR3
FGF18	FGFR3
FGF19	FGFR3
FGF1	FGFR3
FGF23	FGFR3
FGF2	FGFR3
FGF3	FGFR3
FGF4	FGFR3
FGF4	FGFR3
FGF5	FGFR3
FGF6	FGFR3
FGF7	FGFR3
FGF8	FGFR3
FGF9	FGFR3
FGF10	FGFR3
FGF12B	FGFR3
MDK	PTPRZ1
PTN	PTPRZ1
TNC	PTPRZ1
cntn1	PTPRZ1
SEMA5	PTPRZ1
IL13	IL4R
IL4	IL4R
GUCA2A	GUCY2C
GUCA2B	GUCY2C
TNFSF13	FAS
FASLG	FAS
LTB	CD40
C4BPA	CD40
CD40LG	CD40
CALR	ITGA3
DUSP18	ITGA3
FN1	ITGA3
LAMA1	ITGA3
LAMA2	ITGA3
LAMA4	ITGA3
LAMA5	ITGA3
LAMB1	ITGA3
LAMB3	ITGA3
LAMC1	ITGA3
LAMC2	ITGA3
LAMC3	ITGA3
NID1	ITGA3
PLAU	ITGA3
RELN	ITGA3
THBS1	ITGA3
TIMP2	ITGA3
VTN	ITGA3
ADAM9	ITGA3
LAMA3	ITGA3
LAMB2	ITGA3
FN1	ITGB7
MADCAM1	ITGB7
VCAM1	ITGB7
ADAM2	ITGB7
CDH1	ITGB7
VTN	ITGB8
COL4A1	ITGB8
FN1	ITGB8
LAMA1	ITGB8
TGFB1	ITGB8
COL4A1	ITGB8
DUSP18	ITGB8
LAMB1	ITGB8
TGFB2	ITGB8
TGFB3	ITGB8
GDF11	ACVR2A
GDF2	ACVR2A
GDF5	ACVR2A
GDF7	ACVR2A
GDF9	ACVR2A
INHA	ACVR2A
INHBA	ACVR2A
INHBB	ACVR2A
INHBC	ACVR2A
INHBE	ACVR2A
NODAL	ACVR2A
TDGF1	ACVR2A
BMP10	ACVR2A
BMP15	ACVR2A
BMP2	ACVR2A
BMP3	ACVR2A
BMP4	ACVR2A
BMP4	ACVR2A
BMP6	ACVR2A
BMP7	ACVR2A
BMP8B	ACVR2A
TNFSF8	TNFRSF8
EFNA1	EPHA2
EFNA2	EPHA2
EFNA3	EPHA2
EFNA4	EPHA2
EFNA5	EPHA2
EFNA5	EPHA3
EFNB2	EPHA3
ADAM10	EPHA3
EFNA1	EPHA3
EFNA2	EPHA3
EFNA3	EPHA3
EFNA4	EPHA3
EFNA5	EPHB2
EFNB1	EPHB2
EFNB2	EPHB2
EFNB3	EPHB2
GAS6	AXL
PROS1	AXL
ADAM10	AXL
CSF2	CSF2RB
IL3	CSF2RB
IL5	CSF2RB
WNT1	RYK
WNT3A	RYK
WNT3	RYK
WNT5A	RYK
ANGPT1	TIE1
ANGPT2	TIE1
ANGPT4	TIE1
ANGPTL2	TIE1
ANGPTL4	TIE1
COL1A1	FLT4
COL1A2	FLT4
FIGF	FLT4
FN1	FLT4
PDGFC	FLT4
VEGFC	FLT4
PDGFC	KDR
SEMA6D	KDR
VEGFA	KDR
VEGFC	KDR
COL18A1	KDR
VTN	KDR
FIGF	KDR
GREM1	KDR
IL8	KDR
FLT3LG	FLT3
GDF5	BMPR1A
GDF6	BMPR1A
GDF7	BMPR1A
GDF9	BMPR1A
BMP10	BMPR1A
BMP15	BMPR1A
BMP2	BMPR1A
BMP3	BMPR1A
BMP4	BMPR1A
BMP5	BMPR1A
BMP6	BMPR1A
BMP7	BMPR1A
BMP8B	BMPR1A
INHA	ACVR1B
INHBA	ACVR1B
INHBB	ACVR1B
INHBC	ACVR1B
INHBE	ACVR1B
NODAL	ACVR1B
TDGF1	ACVR1B
GDF10	ACVR1B
GDF11	ACVR1B
TGFB1	TGFBR1
TGFB2	TGFBR1
TGFB3	TGFBR1
CGN	TGFBR1
GDF9	TGFBR1
BMP10	ACVRL1
GDF2	ACVRL1
TGFB1	ACVRL1
TGFB3	ACVRL1
CGN	TGFBR2
TGFB1	TGFBR2
TGFB2	TGFBR2
TGFB3	TGFBR2
IFNG	IFNGR2
CLCF1	IL6ST
CNTF	IL6ST
CTF1	IL6ST
EBI3	IL6ST
IL11	IL6ST
IL6	IL6ST
LIF	IL6ST
OSM	IL6ST
IL12A	IL12RB1
IL12B	IL12RB1
IL23A	IL12RB1
LIF	LIFR
OSM	LIFR
CLCF1	LIFR
CNTF	LIFR
CTF1	LIFR
NP	LIFR
TNFSF4	TNFRSF4
B2M	KIR2DL1
HLA-A	KIR2DL1
HLA-C	KIR2DL1
B2M	KIR2DL3
HLA-A	KIR2DL3
HLA-B	KIR2DL3
HLA-C	KIR2DL3
B2M	KIR3DL1
HLA-A	KIR3DL1
HLA-B	KIR3DL1
HLA-C	KIR3DL1
HLA-E	KIR3DL1
HLA-A	KIR3DL2
HLA-C	KIR2DS4
JAG1	NOTCH1
JAG2	NOTCH1
MFAP2	NOTCH1
MFAP5	NOTCH1
MFNG	NOTCH1
NOV	NOTCH1
PSEN1	NOTCH1
RBP3	NOTCH1
ADAM17	NOTCH1
DLK1	NOTCH1
DLK2	NOTCH1
DLL1	NOTCH1
DLL3	NOTCH1
DLL4	NOTCH1
LAMB3	CD151
LAMC2	CD151
DUSP18	CD151
LAMA5	CD151
LAMB1	CD151
LAMB2	CD151
IFNA10	IFNAR2
IFNA13	IFNAR2
IFNA14	IFNAR2
IFNA16	IFNAR2
IFNA17	IFNAR2
IFNA1	IFNAR2
IFNA21	IFNAR2
IFNA2	IFNAR2
IFNA4	IFNAR2
IFNA5	IFNAR2
IFNA6	IFNAR2
IFNA7	IFNAR2
IFNA8	IFNAR2
IFNB1	IFNAR2
IFNW1	IFNAR2
SEMA3A	PLXNA3
SEMA3F	PLXNA3
TNC	ITGA8
VTN	ITGA8
FN1	ITGA8
NPNT	ITGA8
SPP1	ITGA8
TGFB1	ITGA8
TGFB3	ITGA8
EFNB1	EPHB3
EFNB2	EPHB3
EFNB3	EPHB3
EFNA1	EPHA5
EFNA2	EPHA5
EFNA3	EPHA5
EFNA4	EPHA5
EFNA5	EPHA5
EFNA3	EPHB1
EFNA5	EPHB1
EFNB1	EPHB1
EFNB2	EPHB1
EFNB3	EPHB1
EFNA1	EPHB1
EFNA4	EPHA4
EFNA5	EPHA4
EFNB1	EPHA4
EFNB2	EPHA4
EFNB3	EPHA4
EFNA1	EPHA4
EFNA2	EPHA4
EFNA3	EPHA4
NOV	PLXNA1
SEMA3A	PLXNA1
SEMA3F	PLXNA1
SEMA6D	PLXNA1
L1CAM	PLXNA1
SEMA3C	PLXNA1
LIPH	EDG2
ACP6	EDG2
ATX	EDG2
IL13	IL13RA1
IL4	IL13RA1
LRPAP1	VLDLR
PCSK9	VLDLR
PLAU	VLDLR
RELN	VLDLR
TFPI	VLDLR
APOE	VLDLR
MDK	LRP2
PLAU	LRP2
SCGB1A1	LRP2
SERPINE1	LRP2
SHH	LRP2
TCN2	LRP2
TG	LRP2
AGT	LRP2
ALB	LRP2
APOB	LRP2
APOE	LRP2
CUBN	LRP2
INS	LRP2
LCN2	LRP2
LRPAP1	LRP2
NPS	NPSR1
IL9	IL9R
IL5	IL5RA
POMC	MC1R
ASIP	MC1R
WNT5A	ROR2
GDF5	ROR2
TNFSF13B	TNFRSF17
TNFSF13	TNFRSF17
TNFSF12	TNFRSF17
ANGPT1	TEK
ANGPT2	TEK
ANGPT4	TEK
ANGPTL1	TEK
DLK1	NOTCH2
DLL1	NOTCH2
DLL3	NOTCH2
DLL4	NOTCH2
JAG1	NOTCH2
JAG2	NOTCH2
MFNG	NOTCH2
PSEN1	NOTCH2
MST1	MST1R
PROS1	TYRO3
VEGFA	TYRO3
VEGFB	TYRO3
GAS6	TYRO3
TNFSF9	TNFRSF9
WNT3A	LRP1
A2M	LRP1
APOE	LRP1
C1QB	LRP1
C3	LRP1
C4BPA	LRP1
CALR	LRP1
CTGF	LRP1
F8	LRP1
F9	LRP1
FCN2	LRP1
LRPAP1	LRP1
LIPC	LRP1
LTF	LRP1
MDK	LRP1
MMP13	LRP1
MMP9	LRP1
PDGFB	LRP1
PLAT	LRP1
PLAU	LRP1
PSAP	LRP1
SERPINA1	LRP1
SERPINC1	LRP1
SERPINE1	LRP1
SERPINE2	LRP1
SERPING1	LRP1
TFPI	LRP1
THBS1	LRP1
UCN2	IL10RB
UCN3	IL10RB
IFNL1	IL10RB
IFNL2	IL10RB
IFNL3	IL10RB
IL10	IL10RB
IL22	IL10RB
IL28A	IL10RB
IL28B	IL10RB
IL29	IL10RB
IL26	IL10RB
BDNF	DDR1
C6orf15	DDR1
COL11A1	DDR1
COL1A1	DDR1
COL2A1	DDR1
COL3A1	DDR1
COL5A2	DDR1
HLA-C	DDR1
GAS6	MERTK
WNT1	FZD5
WNT2	FZD5
WNT3A	FZD5
WNT3	FZD5
WNT5A	FZD5
WNT7A	FZD5
CTHRC1	FZD5
IL18	IL18R1
SHH	PTCH1
DHH	PTCH1
IHH	PTCH1
IL10	IL10RA
IL22	IL10RA
LAMA1	ITGA7
LAMA2	ITGA7
LAMB1	ITGA7
LAMC1	ITGA7
TNC	ITGA7
DUSP18	ITGA7
LEFTY2	ACVR2B
MSTN	ACVR2B
NODAL	ACVR2B
TDGF1	ACVR2B
BMP10	ACVR2B
BMP15	ACVR2B
BMP2	ACVR2B
BMP3	ACVR2B
BMP4	ACVR2B
BMP5	ACVR2B
BMP6	ACVR2B
BMP7	ACVR2B
BMP8B	ACVR2B
GDF11	ACVR2B
GDF2	ACVR2B
GDF5	ACVR2B
INHA	ACVR2B
INHBA	ACVR2B
INHBB	ACVR2B
INHBC	ACVR2B
PLG	ITGA9
SPP1	ITGA9
TNC	ITGA9
VCAM1	ITGA9
VEGFA	ITGA9
VEGFC	ITGA9
ADAM12	ITGA9
ADAM15	ITGA9
ADAM2	ITGA9
CSF2	ITGA9
F13A1	ITGA9
FIGF	ITGA9
FN1	ITGA9
RGMA	BMPR2
RGMB	BMPR2
BMP10	BMPR2
BMP15	BMPR2
BMP2	BMPR2
BMP3	BMPR2
BMP4	BMPR2
BMP5	BMPR2
BMP6	BMPR2
BMP7	BMPR2
BMP8B	BMPR2
C4BPA	BMPR2
FST	BMPR2
GDF2	BMPR2
GDF5	BMPR2
GDF6	BMPR2
GDF7	BMPR2
GDF9	BMPR2
SFRP1	FZD2
WNT3A	FZD2
WNT4	FZD2
WNT5A	FZD2
IL13	IL13RA2
IL4	IL13RA2
HLA-C	KIR2DS1
MMP7	ERBB4
NRG1	ERBB4
NRG2	ERBB4
NRG3	ERBB4
NRG4	ERBB4
TGFA	ERBB4
ADAM17	ERBB4
BTC	ERBB4
CTGF	ERBB4
DCN	ERBB4
EGF	ERBB4
EREG	ERBB4
HBEGF	ERBB4
EFNA1	EPHA7
EFNA2	EPHA7
EFNA3	EPHA7
EFNA4	EPHA7
EFNA5	EPHA7
EREG	EPHA7
NTF4	NTRK2
NTF3	NTRK2
BDNF	NTRK2
AMH	AMHR2
COL1A1	DDR2
COL3A1	DDR2
SEMA3A	PLXNA2
SEMA6A	PLXNA2
DKK1	KREMEN2
DKK2	KREMEN2
INHBB	ACVR1C
NODAL	ACVR1C
TDGF1	ACVR1C
IL31	IL31RA
KNG1	ITGB2
MMP9	ITGB2
PLAT	ITGB2
PLAU	ITGB2
PLG	ITGB2
PROC	ITGB2
SELPLG	ITGB2
SPON2	ITGB2
VCAM1	ITGB2
APOB	ITGB2
C3	ITGB2
CD40LG	ITGB2
CTGF	ITGB2
CYR61	ITGB2
F10	ITGB2
FGA	ITGB2
FGB	ITGB2
FGG	ITGB2
HP	ITGB2
ICAM1	ITGB2
ICAM2	ITGB2
ICAM3	ITGB2
ICAM4	ITGB2
ICAM5	ITGB2
RLN1	RXFP2
RLN2	RXFP2
RLN3	RXFP2
INSL3	RXFP2
TNFSF12	TNFRSF25
TNFSF15	TNFRSF25
IL22	IL22RA2
NTN1	UNC5A
NTN4	UNC5A
DKK1	KREMEN1
TNFSF13B	TNFRSF13C
DLK1	NOTCH4
DLL1	NOTCH4
DLL3	NOTCH4
DLL4	NOTCH4
HLA-C	NOTCH4
JAG1	NOTCH4
JAG2	NOTCH4
PSEN1	NOTCH4
THBS2	NOTCH4
IL31	OSMR
OSM	OSMR
IL12A	IL12RB2
IL12B	IL12RB2
HLA-G	KIR2DL4
HLA-C	KIR2DL4
SHH	SMO
OMG	RTN4R
RTN4	RTN4R
RSPO1	FZD8
RSPO3	FZD8
WNT1	FZD8
WNT2	FZD8
WNT3A	FZD8
WNT3	FZD8
WNT5A	FZD8
IGFBP4	FZD8
EDA	EDA2R
IL20	IL22RA1
IL22	IL22RA1
IL24	IL22RA1
NMS	NMUR1
NMU	NMUR1
LIPH	EDG4
RLN1	RXFP1
RLN2	RXFP1
RLN3	RXFP1
SEMA5A	PLXNB3
TNFSF12	TNFRSF12A
WNT1	FZD3
CTHRC1	FZD3
MYOC	FZD3
TNFSF10	TNFRSF10D
CLCF1	CRLF1
CNTF	CRLF1
MYOC	FZD4
NDP	FZD4
WNT5A	FZD4
WNT7A	FZD10
WNT7B	FZD10
DLK1	NOTCH3
DLL1	NOTCH3
DLL3	NOTCH3
DLL4	NOTCH3
JAG1	NOTCH3
[truncated: 314 more rows]

## Sheet: Feuil5
List of removed ligands that evolved quickly, mentioned in supplemental data
Ligand	branch of appearance	% ID	similarity	gap	score
TNFSF9	mammal	51.7%	51.7%	32.7%	1027.5
NMS	mammal	43.8%	43.8%	41.9%	562.5
CD48	reptile	43.7%	43.7%	44.2%	605.5
CSF1	reptile	38.1%	38.1%	52.6%	701.5
FLT3LG	reptile	46.1%	46.1%	41.0%	690.5
QRFP	amphibian	35.1%	35.1%	57.1%	492
ICAM4	amphibian	35.9%	35.9%	54.6%	711.5
CSF3	coelacanth	42.8%	42.8%	44.6%	496.5
TDGF1	fish	48.5%	48.5%	38.5%	645
NRG3	fish	45.5%	45.5%	41.8%	1263.5
AMH	fish	47.3%	47.3%	40.3%	1806
cd86	fish	48.6%	48.6%	35.6%	851.5
ICOSLG	fish	42.7%	42.7%	46.3%	674
CD80	fish	45.5%	45.5%	41.1%	816
TRH	fish	46.1%	46.1%	36.9%	863
KNG1	fish	43.8%	43.8%	42.2%	1627
LTA	fish	46.6%	46.6%	40.6%	609
TNFSF14	fish	44.6%	44.6%	39.4%	739
LEP	fish	44.1%	44.1%	42.1%	453
VCAM1	fish	40.7%	40.7%	49.9%	1425
APOE	fish	39.7%	39.7%	45.3%	1425.5
TNF	fish	44.9%	44.9%	33.6%	1594
NMB	fish	47.6%	47.6%	25.2%	1131
PNOC	fish	44.7%	44.7%	33.3%	1552.5
CD5	fish	45.3%	45.3%	28.3%	4176
GRP	fish	48.6%	48.6%	23.0%	1128
PRL	fish	49.6%	49.6%	34.8%	718.5
FASLG	fish	47.4%	47.4%	20.6%	2041.5
AREG	fish	45.5%	45.5%	24.7%	1632.5
TGFA	fish	47.2%	47.2%	15.3%	1174.5
PF4	fish	49.2%	49.2%	15.8%	686.5
BDNF	lamprey	46.8%	46.8%	28.5%	1893
NTF5	lamprey	42.2%	42.2%	46.1%	592.5
FGF23	lamprey	37.2%	37.2%	53.0%	308.5
PROK2	lamprey	42.6%	42.6%	39.5%	231
NGFB	lamprey	25.9%	47.3%	47.3%	1713
DKK2	lamprey	42.6%	42.6%	42.8%	557
NTF4	lamprey	41.2%	41.2%	45.6%	522
INS	lamprey	45.9%	45.9%	46.9%	464.5
CFH	ciones	38.7%	38.7%	52.0%	850
FGF22	ciones	35.5%	35.5%	51.5%	366.5
FGF7	ciones	40.0%	40.0%	48.2%	625.5
APOH	ciones	41.5%	41.5%	46.3%	758
F8	ciones	37.7%	37.7%	53.1%	4330.5
PROC	ciones	39.7%	39.7%	37.0%	3448
FGF3	ciones	41.3%	41.3%	45.6%	561.5
F10	ciones	41.1%	41.1%	45.6%	1149
INHBA	fruitfly	37.9%	37.9%	51.0%	1266
INHBB	fruitfly	29.6%	29.6%	62.2%	892
FGF2	fruitfly	36.4%	36.4%	53.4%	765.5
PSPH	sacharo	40.8%	40.8%	46.5%	638
SHANK1	porifera	38.8%	38.8%	47.9%	3741
CYP11A1	porifera	39.9%	39.9%	49.0%	631
LAMA1	ctenophora	37.9%	37.9%	51.9%	2715.5
LAMA5	ctenophora	39.1%	39.1%	48.3%	2314
LAMB1	porifera	38.0%	38.0%	52.6%	2727.5
ADAM2	porifera	34.4%	34.4%	54.8%	430.5
LAMA3	cnidaria	34.9%	34.9%	56.2%	971.5
FN1	porifera	38.2%	38.2%	53.7%	530
CHAD	trichoplax	37.9%	37.9%	48.8%	648.5
ADAM23	porifera	37.7%	37.7%	51.5%	425.5
HSPG2	porifera	38.1%	38.1%	50.6%	6738
DHH	porifera	35.4%	35.4%	50.5%	344
COL2A1	cnidaria	38.9%	38.9%	51.4%	2614
L1CAM	porifera	38.7%	0.387	50.3%	3378
AGRN	trichoplax	39.3%	39.3%	49.0%	904.5
HGF	trichoplax	37.9%	37.9%	53.3%	789.5
cntn1	porifera	38.6%	38.6%	51.7%	3146.5
WNT5A	trichoplax	38.4%	38.4%	50.0%	678.5
ANGPT1	porifera	33.8%	33.8%	57.9%	624.5
ANGPT2	porifera	35.9%	35.9%	54.8%	637.5
GDF6	porifera	38.3%	38.3%	49.9%	817.5
DLL1	porifera	39.6%	39.6%	48.5%	1793
DLL3	trichoplax	38.1%	38.1%	47.2%	833
DLL4	porifera	38.1%	38.1%	51.9%	1868
CALR	cnidaria	36.1%	36.1%	54.5%	377.5
PSAP	porifera	38.4%	38.4%	51.2%	1456
EFNB3	cnidaria	39.5%	39.5%	48.1%	741
GRM5	trichoplax	38.7%	38.7%	51.1%	987.5

## Sheet: Feuil6
List for the MCA
Receptor	ligand	Appearance	family	Molecular weight	Molecular weight after cliveage	Synthesis	Groups	type de signal	fonction	fonction	fonction
HTR3C	TPH …	Ls	fam1	< 550	< 550	enzyme	Group_1	Neurotransmitter	lot of functions
HTR3B	TPH …	Ls	fam1	< 550	< 550	enzyme	Group_1	Neurotransmitter	lot of functions
HTR3D	TPH …	Ls	fam1	< 550	< 550	enzyme	Group_1	Neurotransmitter	lot of functions
HTR3E	TPH …	Ls	fam1	< 550	< 550	enzyme	Group_1	Neurotransmitter	lot of functions
CHRNA1	CHAT	Lb	fam1	< 550	< 550	enzyme	Group_7	Neurotransmitter	lot of functions
CHRNA2	CHAT	Lb	fam1	< 550	< 550	enzyme	Group_7	Neurotransmitter	lot of functions
CHRNA3	CHAT	Lb	fam1	< 550	< 550	enzyme	Group_7	Neurotransmitter	lot of functions
CHRNA4	CHAT	Lb	fam1	< 550	< 550	enzyme	Group_7	Neurotransmitter	lot of functions
CHRNA5	CHAT	Lb	fam1	< 550	< 550	enzyme	Group_7	Neurotransmitter	lot of functions
CHRNA6	CHAT	Lb	fam1	< 550	< 550	enzyme	Group_7	Neurotransmitter	lot of functions
CHRNA7	CHAT	Lb	fam1	< 550	< 550	enzyme	Group_7	Neurotransmitter	lot of functions
CHRNA9	CHAT	Lb	fam1	< 550	< 550	enzyme	Group_7	Neurotransmitter	lot of functions
CHRNA10	CHAT	Lb	fam1	< 550	< 550	enzyme	Group_7	Neurotransmitter	lot of functions
CHRNB2	CHAT	Lb	fam1	< 550	< 550	enzyme	Group_7	Neurotransmitter	lot of functions
GLRA1	SHMT ?	Lb	fam1	< 550	< 550	enzyme	Group_1	Multiple	Metabolism
GLRA2	SHMT ?	Lb	fam1	< 550	< 550	enzyme	Group_1	Multiple	Metabolism
GLRA3	SHMT ?	Lb	fam1	< 550	< 550	enzyme	Group_1	Multiple	Metabolism
GLRA4	SHMT ?	Lb	fam1	< 550	< 550	enzyme	Group_1	Multiple	Metabolism
GLRB	SHMT ?	Lb	fam1	< 550	< 550	enzyme	Group_1	Multiple	Metabolism
GABRA1	GAD	Ls	fam1	< 550	< 550	enzyme	Group_8	Neurotransmitter	Homeostasis
GABRA2	GAD	Ls	fam1	< 550	< 550	enzyme	Group_8	Neurotransmitter	Homeostasis
GABRA3	GAD	Ls	fam1	< 550	< 550	enzyme	Group_8	Neurotransmitter	Homeostasis
GABRA4	GAD	Ls	fam1	< 550	< 550	enzyme	Group_8	Neurotransmitter	Homeostasis
GABRA5	GAD	Ls	fam1	< 550	< 550	enzyme	Group_8	Neurotransmitter	Homeostasis
GABRA6	GAD	Ls	fam1	< 550	< 550	enzyme	Group_8	Neurotransmitter	Homeostasis
P2RX1	ATP5A1	Ls	fam1	< 550	< 550	enzyme	Group_5	Multiple	Metabolism
P2RX2	ATP5A1	Ls	fam1	< 550	< 550	enzyme	Group_5	Multiple	Metabolism
P2RX3	ATP5A1	Ls	fam1	< 550	< 550	enzyme	Group_5	Multiple	Metabolism
P2RX4	ATP5A1	Ls	fam1	< 550	< 550	enzyme	Group_5	Multiple	Metabolism
P2RX5	ATP5A1	Ls	fam1	< 550	< 550	enzyme	Group_5	Multiple	Metabolism
P2RX6	ATP5A1	Ls	fam1	< 550	< 550	enzyme	Group_5	Multiple	Metabolism
P2RX7	ATP5A1	Ls	fam1	< 550	< 550	enzyme	Group_5	Multiple	Metabolism
GRID1	GLUL ? binds to glutamate	Lb	fam1	< 550	< 550	enzyme	Group_1	Multiple	Metabolism
GRID2	GLUL ? binds to glutamate	Lb	fam1	< 550	< 550	enzyme	Group_1	Multiple	Metabolism
GRIK4	GLUL ? binds to glutamate	Lb	fam1	< 550	< 550	enzyme	Group_1	Multiple	Metabolism
GRIK5	GLUL ? binds to glutamate	Lb	fam1	< 550	< 550	enzyme	Group_1	Multiple	Metabolism
GRIN1	GLUL ? binds to glutamate	Lb	fam1	< 550	< 550	enzyme	Group_1	Multiple	Metabolism
GRIN2A	GLUL ? binds to glutamate	Lb	fam1	< 550	< 550	enzyme	Group_1	Multiple	Metabolism
GRIN2B	GLUL ? binds to glutamate	Lb	fam1	< 550	< 550	enzyme	Group_1	Multiple	Metabolism
GRIN3A	GLUL ? binds to glutamate	Lb	fam1	< 550	< 550	enzyme	Group_1	Multiple	Metabolism
HTR2A	TPH1	Ls	fam2	< 550	< 550	enzyme	Group_1	Neurotransmitter	lot of functions
HTR1F	TPH2	Lb	fam2	< 550	< 550	enzyme	Group_1	Neurotransmitter	lot of functions
HTR7	TPH3	Lb	fam2	< 550	< 550	enzyme	Group_1	Neurotransmitter	lot of functions
HTR4	TPH4	Ls	fam2	< 550	< 550	enzyme	Group_1	Neurotransmitter	lot of functions
HTR5A	TPH5	Lb	fam2	< 550	< 550	enzyme	Group_1	Neurotransmitter	lot of functions
HTR1A	TPH1	Lb	fam2	< 550	< 550	enzyme	Group_1	Neurotransmitter	lot of functions
HTR1B	TPH1	Lb	fam2	< 550	< 550	enzyme	Group_1	Neurotransmitter	lot of functions
HTR1D	TPH1	Lb	fam2	< 550	< 550	enzyme	Group_1	Neurotransmitter	lot of functions
HTR1E	TPH1	Lb	fam2	< 550	< 550	enzyme	Group_1	Neurotransmitter	lot of functions
HTR2B	TPH1	Ls	fam2	< 550	< 550	enzyme	Group_1	Neurotransmitter	lot of functions
HTR2C	TPH1	Ls	fam2	< 550	< 550	enzyme	Group_1	Neurotransmitter	lot of functions
HTR6	TPH1	Ls	fam2	< 550	< 550	enzyme	Group_1	Neurotransmitter	lot of functions
HTR5B	TPH1		fam2	< 550	< 550	enzyme	Group_1	Neurotransmitter	lot of functions
CHRM1	CHAT	Lb	fam2	< 550	< 550	enzyme	Group_7	Neurotransmitter	lot of functions
CHRM2	CHAT	Lb	fam2	< 550	< 550	enzyme	Group_7	Neurotransmitter	lot of functions
CHRM3	CHAT	Lb	fam2	< 550	< 550	enzyme	Group_7	Neurotransmitter	lot of functions
CHRM4	CHAT	Lb	fam2	< 550	< 550	enzyme	Group_7	Neurotransmitter	lot of functions
CHRM5	CHAT	Lb	fam2	< 550	< 550	enzyme	Group_7	Neurotransmitter	lot of functions
ADORA1	adenosine	Lb	fam2	< 550	< 550	enzyme	Group_5	Multiple	Metabolism
ADORA2A	adenosine	Lb	fam2	< 550	< 550	enzyme	Group_5	Multiple	Metabolism
ADORA2B	adenosine	Lb	fam2	< 550	< 550	enzyme	Group_5	Multiple	Metabolism
ADORA3	adenosine	Lb	fam2	< 550	< 550	enzyme	Group_5	Multiple	Metabolism
ADRB2	DBH	Ls	fam2	< 550	< 550	enzyme	Group_2	Neurotransmitter	Blood pressure
C3AR1	DBH	Lb	fam2	< 550	< 550	enzyme	Group_2	Neurotransmitter	Blood pressure
ADRA1A	DBH	Lb	fam2	< 550	< 550	enzyme	Group_2	Neurotransmitter	Blood pressure
ADRA2A	DBH	Lb	fam2	< 550	< 550	enzyme	Group_2	Neurotransmitter	Blood pressure
ADRA1D	DBH	Lb	fam2	< 550	< 550	enzyme	Group_2	Neurotransmitter	Blood pressure
ADRA1B	DBH	Lb	fam2	< 550	< 550	enzyme	Group_2	Neurotransmitter	Blood pressure
ADRA2B	DBH	Lb	fam2	< 550	< 550	enzyme	Group_2	Neurotransmitter	Blood pressure
ADRB1	DBH	Ls	fam2	< 550	< 550	enzyme	Group_2	Neurotransmitter	Blood pressure
ADRB3	DBH	Ls	fam2	< 550	< 550	enzyme	Group_2	Neurotransmitter	Blood pressure
ADMR	ADM	La	fam2	25000_550	25000_550	coding gene	Group_9	Hormone	Homeostasis
ADMR	ADM	La	fam2	25000_550	25000_550	coding gene	Group_9	Hormone	Blood pressure
AGTR2	AGT	La	fam2	30000_100000	600_4000	coding gene	Group_9	Hormone	Angiogenesis hematopoiesis
AGTR1	AGT	La	fam2	30000_100000	600_4000	coding gene	Group_9	Hormone	Angiogenesis hematopoiesis
MAS1	AGT	La	fam2	30000_100000	600_4000	coding gene	Group_9	Hormone	Angiogenesis hematopoiesis
APLNR	APLN	La	fam2	25000_550	600_4000	coding gene	Group_9	Other free	Angiogenesis hematopoiesis
NMBR	NMB	La	fam2	25000_550	600_4000	coding gene	Group_9	Neuropeptide	lot of functions
GRPR	GRP	La	fam2	25000_550	600_4000	coding gene	Group_9	Neuropeptide	lot of functions
BDKRB1	KNG1	La	fam2	30000_100000	30000_100000	coding gene	Group_9	Other free	Coagulation
BDKRB2	KNG1	La	fam2	30000_100000	30000_100000	coding gene	Group_9	Other free	Coagulation
CMKLR1	RARRES2	La	fam2	25000_550	600_4000	enzyme	Group_3	Multiple	Embryonic development
CMKLR1	RARRES2	La	fam2	25000_550	600_4000	enzyme	Group_3	Multiple	Growth
CCR8	CCL4	La	fam2	25000_550	25000_550	coding gene	Group_9	Cytokine	Immunity
CCR9	CCL25	La	fam2	25000_550	25000_550	coding gene	Group_9	Cytokine	Immunity
DARC (ouACKR1)	CXCL1	Lb	fam2	25000_550	25000_550	coding gene	Group_9	Cytokine	Immunity
CCR1	CCL3	La	fam2	25000_550	25000_550	coding gene	Group_9	Cytokine	Immunity
CCR2	CCL16	La	fam2	25000_550	25000_550	coding gene	Group_9	Cytokine	Immunity
CCR3	CCL5	La	fam2	25000_550	25000_550	coding gene	Group_9	Cytokine	Immunity
CCR5	CCL3	La	fam2	25000_550	25000_550	coding gene	Group_9	Cytokine	Immunity
CCR7	CCL19	La	fam2	25000_550	25000_550	coding gene	Group_9	Cytokine	Immunity
CCR6	CCL20	La	fam2	25000_550	25000_550	coding gene	Group_9	Cytokine	Immunity
CCR4	CCL5	La	fam2	25000_550	25000_550	coding gene	Group_9	Cytokine	Immunity
CCR10	CCL27	La	fam2	25000_550	25000_550	coding gene	Group_9	Cytokine	Immunity
CCRL2	CCL19	La	fam2	25000_550	25000_550	coding gene	Group_9	Cytokine	Immunity
CX3CR1	CX3CL1	La	fam2	25000_550	25000_550	coding gene	Group_9	Cytokine	Immunity
CXCR4	CXCL12	La	fam2	25000_550	25000_550	coding gene	Group_9	Cytokine	Immunity
CXCR3	CXCL11	La	fam2	25000_550	25000_550	coding gene	Group_9	Cytokine	Immunity
IL8RA (or cxcr1)	CXCL6	La	fam2	25000_550	25000_550	coding gene	Group_9	Cytokine	Immunity
XCR1	CXCL2	La	fam2	25000_550	25000_550	coding gene	Group_9	Cytokine	Immunity
CXCR6	CXCL16	La	fam2	25000_550	25000_550	coding gene	Group_9	Cytokine	Immunity
CXCR2 (or il8rb)	CXCL2	La	fam2	25000_550	25000_550	coding gene	Group_9	Cytokine	Immunity
CXCR4	CXCL12	La	fam2	25000_550	25000_550	coding gene	Group_9	Cytokine	Immunity
ACKR2	CCL3	La	fam2	25000_550	25000_550	coding gene	Group_9	Cytokine	Immunity
ACKR3	CXCL11	La	fam2	25000_550	25000_550	coding gene	Group_9	Cytokine	Immunity
CCKBR	CCK	La	fam2	25000_550	600_4000	coding gene	Group_9	Hormone	Appetite
CCKAR	CCK	La	fam2	25000_550	600_4000	coding gene	Group_9	Hormone	Appetite
C3AR1	C3	Lb	fam2	More than 100000	4000_10000	coding gene	Group_9	Other free	Immunity
C5AR1	C5	Lb	fam2	More than 100000	4000_10000	coding gene	Group_9	Other free	Immunity
C5AR2	C3	Lb	fam2	More than 100000	4000_10000	coding gene	Group_9	Other free	Immunity
DRD5	TH	Ls	fam2	< 550	< 550	enzyme	Group_2	Multiple	Homeostasis
DRD1	TH	Ls	fam2	< 550	< 550	enzyme	Group_2	Multiple	Homeostasis
DRD2	TH	Lb	fam2	< 550	< 550	enzyme	Group_2	Multiple	Homeostasis
DRD3	TH	Lb	fam2	< 550	< 550	enzyme	Group_2	Multiple	Homeostasis
DRD4	TH	Lb	fam2	< 550	< 550	enzyme	Group_2	Multiple	Homeostasis
EDNRA	EDN1	La	fam2	25000_550	600_4000	coding gene	Group_9	Neuropeptide	Blood pressure
EDNRB	EDN3	La	fam2	25000_550	600_4000	coding gene	Group_9	Neuropeptide	Blood pressure
FPR1	ANXA1	Lb	fam2	30000_100000	30000_100000	coding gene	Group_9	fixed	Immunity
FPRL1	CAMP	La	fam2	25000_550	25000_550	coding gene	Group_9	Other free	Immunity
GALR1	GAL	La	fam2	25000_550	600_4000	coding gene	Group_9	Neuropeptide	Homeostasis
GALR1	GAL	La	fam2	25000_550	600_4000	coding gene	Group_9	Neuropeptide	Appetite
GALR3	GAL	La	fam2	25000_550	600_4000	coding gene	Group_9	Neuropeptide	Homeostasis
GALR3	GAL	La	fam2	25000_550	600_4000	coding gene	Group_9	Neuropeptide	Appetite
GALR2	GAL	La	fam2	25000_550	600_4000	coding gene	Group_9	Neuropeptide	Homeostasis
GALR2	GAL	La	fam2	25000_550	600_4000	coding gene	Group_9	Neuropeptide	Appetite
GHSR	GHRL	La	fam2	25000_550	600_4000	coding gene	Group_9	Hormone	Appetite
LHCGR	LHB	La	fam2	25000_550	25000_550	coding gene	Group_4	Hormone	Reproduction
FSHR	FSHB	La	fam2	25000_550	25000_550	coding gene	Group_4	Hormone	Reproduction
TSHR	GPHB5	La	fam2	25000_550	25000_550	coding gene	Group_4	Hormone	Metabolism
GNRHR	GNRH1	La	fam2	25000_550	600_4000	coding gene	Group_4	Hormone	Reproduction
GPR55		Lb	fam2	Unknow_mass	Unknow_mass	coding gene	Group_3	Other free	Homeostasis
GPER1	cyp19a1	Ls	fam2	< 550	< 550	enzyme	Group_3	Hormone	Reproduction
HRH4	HDC	Ls	fam2	< 550	< 550	enzyme	Group_1	Multiple	Immunity
HRH2	HDC	Ls	fam2	< 550	< 550	enzyme	Group_1	Multiple	Immunity
HRH1	HDC	Ls	fam2	< 550	< 550	enzyme	Group_1	Multiple	Immunity
HRH3	HDC	Ls	fam2	< 550	< 550	enzyme	Group_1	Multiple	Immunity
KISS1R	kiss1	La	fam2	25000_550	25000_550	coding gene	Group_9	Hormone	Reproduction
LTB4R	LTC4	Ls	fam2	< 550	< 550	enzyme	Group_3	Hormone	Immunity
LTB4R2	LTC4	Ls	fam2	< 550	< 550	enzyme	Group_3	Hormone	Immunity
CYSLTR1	LTC4	Ls	fam2	< 550	< 550	enzyme	Group_3	Hormone	Immunity
CYSLTR2	LTC4	Ls	fam2	< 550	< 550	enzyme	Group_3	Hormone	Immunity
OXER1	LTC4	Lb	fam2	< 550	< 550	enzyme	Group_3	Hormone	Immunity
LPAR3(EDG7)	LIPH	Lb	fam2	< 550	< 550	enzyme	Group_3	Other free	Cell growth and specialisation
LPAR4	LIPH	Lb	fam2	< 550	< 550	enzyme	Group_3	Other free	Cell growth and specialisation
LPAR5	LIPH	Lb	fam2	< 550	< 550	enzyme	Group_3	Other free	Cell growth and specialisation
LPAR6	LIPH	Lb	fam2	< 550	< 550	enzyme	Group_3	Other free	Cell growth and specialisation
EDG2	LIPH	Lb	fam2	< 550	< 550	enzyme	Group_3	Other free	Cell growth and specialisation
EDG4	LIPH	Lb	fam2	< 550	< 550	enzyme	Group_3	Other free	Cell growth and specialisation
S1PR1	PSPH	Ls	fam2	< 550	< 550	enzyme	Group_1.5	Multiple	Angiogenesis hematopoiesis
S1PR2( EDG5)	PSPH	Ls	fam2	< 550	< 550	enzyme	Group_1.5	Multiple	Angiogenesis hematopoiesis
S1PR3 (EDG3)	PSPH	Ls	fam2	< 550	< 550	enzyme	Group_1.5	Multiple	Angiogenesis hematopoiesis
S1PR4(EDG6)	PSPH	Ls	fam2	< 550	< 550	enzyme	Group_1.5	Multiple	Angiogenesis hematopoiesis
S1PR5(EDG8)	PSPH	Ls	fam2	< 550	< 550	enzyme	Group_1.5	Multiple	Angiogenesis hematopoiesis
MCHR1	PMCH	La	fam2	25000_550	600_4000	coding gene	Group_2	Neuropeptide	Homeostasis
MCHR2	PMCH	La	fam2	25000_550	600_4000	coding gene	Group_2	Neuropeptide	Homeostasis
MC2R	POMC	La	fam2	25000_550	600_4000	coding gene	Group_9	Hormone	Homeostasis
MC3R	POMC	La	fam2	25000_550	600_4000	coding gene	Group_9	Hormone	Homeostasis
MC3R	POMC	La	fam2	25000_550	600_4000	coding gene	Group_9	Neuropeptide	Appetite
MC4R	AGRP	La	fam2	25000_550	25000_550	coding gene	Group_9	Neuropeptide	Appetite
MC5R	POMC	La	fam2	25000_550	600_4000	coding gene	Group_9	Hormone	Homeostasis
MC1R	ASIP	La	fam2	25000_550	600_4000	coding gene	Group_9	Hormone	Homeostasis
MTNR1A	ASMT	Lb	fam2	< 550	< 550	enzyme	Group_9	Hormone	Circadian rhythm
MTNR1B	ASMT	Lb	fam2	< 550	< 550	enzyme	Group_2	Neurotransmitter	Circadian rhythm
MTNR1B	ASMT	Lb	fam2	< 550	< 550	enzyme	Group_2	Neurotransmitter	Blood pressure
MLNR	MLN	La	fam2	25000_550	600_4000	coding gene	Group_9	Hormone	Appetite
NMUR1	NMS	La	fam2	25000_550	600_4000	coding gene	Group_9	Neuropeptide	Circadian rhythm
NMUR1	NMS	La	fam2	25000_550	600_4000	coding gene	Group_9	Neuropeptide	Homeostasis
NMUR2	NMU	La	fam2	25000_550	600_4000	coding gene	Group_9	Neuropeptide	Homeostasis
NPFFR2	NPFF	La	fam2	25000_550	600_4000	coding gene	Group_9	Neuropeptide	Blood pressure
NPFFR1	NPFF	La	fam2	25000_550	600_4000	coding gene	Group_9	Neuropeptide	Blood pressure
NPSR1	NPS	La	fam2	25000_550	25000_550	coding gene	Group_9	Neuropeptide	Neurotrophic factor
NPBWR1	NPB	La	fam2	25000_550	25000_550	coding gene	Group_9	Neuropeptide	Appetite
NPBWR2	NPB	La	fam2	25000_550	25000_550	coding gene	Group_9	Neuropeptide	Appetite
NPY5R	PYY	La	fam2	25000_550	600_4000	coding gene	Group_9	Neuropeptide	Appetite
NPY1R	PYY2	La	fam2	25000_550	600_4000	coding gene	Group_9	Neuropeptide	Appetite
NPY2R	NPY	La	fam2	25000_550	600_4000	coding gene	Group_9	Neuropeptide	Appetite
NPY4R	NPY	La	fam2	25000_550	600_4000	coding gene	Group_9	Neuropeptide	Appetite
NTSR1	NTS	La	fam2	25000_550	600_4000	coding gene	Group_9	Neuropeptide	Homeostasis
NTSR2	NTS	La	fam2	25000_550	600_4000	coding gene	Group_9	Neuropeptide	Homeostasis
OPRD1	PDYN	La	fam2	25000_550	600_4000	coding gene	Group_9	Hormone	Neurotrophic factor
OGFR	Penk	La	fam2	25000_550	600_4000	coding gene	Group_9	Hormone	Homeostasis
OPRK1	POMC	La	fam2	30000_100000	600_4000	coding gene	Group_9	Hormone	Homeostasis
OPRL1	PNOC	La	fam2	25000_550	600_4000	coding gene	Group_9	Neuropeptide	neurotransm
OPRM1	POMC	La	fam2	25000_550	600_4000	coding gene	Group_9	Hormone	Homeostasis
HCRTR1	HCRT	La	fam2	25000_550	600_4000	coding gene	Group_9	Neuropeptide	Appetite
HCRTR2	HCRT	La	fam2	25000_550	600_4000	coding gene	Group_9	Neuropeptide	Appetite
OXGR1	OGDH	Lb	fam2	< 550	< 550	enzyme	Group_1	Multiple	Metabolism
P2RY1	ATP	Lb	fam2	< 550	< 550	enzyme	Group_5	Multiple	Metabolism
P2RY2	ATP	Lb	fam2	< 550	< 550	enzyme	Group_5	Multiple	Metabolism
P2RY4	ATP	Lb	fam2	< 550	< 550	enzyme	Group_5	Multiple	Metabolism
P2RY6	ATP	Lb	fam2	< 550	< 550	enzyme	Group_5	Multiple	Metabolism
P2RY11	ATP	Lb	fam2	< 550	< 550	enzyme	Group_5	Multiple	Metabolism
P2RY12	ATP	Lb	fam2	< 550	< 550	enzyme	Group_5	Multiple	Metabolism
P2RY13	ATP	Lb	fam2	< 550	< 550	enzyme	Group_5	Multiple	Metabolism
P2RY14	ATP	Lb	fam2	< 550	< 550	enzyme	Group_5	Multiple	Metabolism
PROKR1	PROK1	Ls	fam2	25000_550	25000_550	coding gene	Group_9	Other free	Appetite
PROKR2	PROK2	Ls	fam2	25000_550	25000_550	coding gene	Group_9	Other free	Appetite
PRLHR	PRLH	La	fam2	25000_550	25000_550	coding gene	Group_9	Hormone	Reproduction
PTGDR	PTGDS	La	fam2	< 550	< 550	enzyme	Group_3	Hormone	Blood pressure
PTGFR	PTGS2	Ls	fam2	< 550	< 550	enzyme	Group_3	Hormone	Blood pressure
PTGDR2	PTDGS	La	fam2	< 550	< 550	enzyme	Group_3	Hormone	Blood pressure
PTGER1	PTGS2	Ls	fam2	< 550	< 550	enzyme	Group_3	Hormone	Blood pressure
PTGER2	PTGS2	Ls	fam2	< 550	< 550	enzyme	Group_3	Hormone	Blood pressure
PTGER3	PTGS2	Ls	fam2	< 550	< 550	enzyme	Group_3	Hormone	Blood pressure
PTGER4	PTGS2	Ls	fam2	< 550	< 550	enzyme	Group_3	Hormone	Blood pressure
PTGIR	PTGIS	Ls	fam2	< 550	< 550	enzyme	Group_3	Hormone	Blood pressure
F2R	F2	Lb	fam2	30000_100000	30000_100000	coding gene	Group_9	Enzyme	Coagulation
F2RL3	F2	Lb	fam2	30000_100000	30000_100000	coding gene	Group_9	Enzyme	Coagulation
F2RL2	F2	Lb	fam2	30000_100000	30000_100000	coding gene	Group_9	Enzyme	Coagulation
F2RL1	F2	Lb	fam2	30000_100000	30000_100000	coding gene	Group_9	Enzyme	Coagulation
F2RL1	F2	Lb	fam2	30000_100000	30000_100000	coding gene	Group_9	Enzyme	Metabolism
QRFPR	QRFP	La	fam2	25000_550	25000_550	coding gene	Group_9	Neuropeptide	Appetite
RXFP4	RLN3	La	fam2	25000_550	4000_10000	coding gene	Group_9	Hormone	Homeostasis
RXFP4	RLN3	La	fam2	25000_550	4000_10000	coding gene	Group_9	Hormone	Reproduction
RXFP3	RLN3	La	fam2	25000_550	4000_10000	coding gene	Group_9	Hormone	Homeostasis
RXFP3	RLN3	La	fam2	25000_550	4000_10000	coding gene	Group_9	Hormone	Reproduction
RXFP2	INSL3	La	fam2	25000_550	4000_10000	coding gene	Group_9	Hormone	Homeostasis
RXFP2	INSL3	La	fam2	25000_550	4000_10000	coding gene	Group_9	Hormone	Reproduction
RXFP1	RLN3	La	fam2	25000_550	4000_10000	coding gene	Group_9	Hormone	Homeostasis
RXFP1	RLN3	La	fam2	25000_550	4000_10000	coding gene	Group_9	Hormone	Reproduction
SSTR1	SST	La	fam2	25000_550	600_4000	coding gene	Group_9	Hormone	Growth
SSTR2	SST	La	fam2	25000_550	600_4000	coding gene	Group_9	Hormone	Growth
SSTR3	SST	La	fam2	25000_550	600_4000	coding gene	Group_9	Hormone	Growth
SSTR4	SST	La	fam2	25000_550	600_4000	coding gene	Group_9	Hormone	Growth
SSTR5	SST	La	fam2	25000_550	600_4000	coding gene	Group_9	Hormone	Growth
SUCNR1		Lb	fam2	< 550	< 550	enzyme	Unknow_group	Multiple	Metabolism
TACR1	TAC1	La	fam2	25000_550	600_4000	coding gene	Group_9	Hormones_neuropeptides	Blood pressure
TACR2	TAC1	La	fam2	25000_550	600_4000	coding gene	Group_9	Hormones_neuropeptides	Blood pressure
TACR3	TAC1	La	fam2	25000_550	600_4000	coding gene	Group_9	Hormones_neuropeptides	Blood pressure
TRHR	GPHB5	Ls	fam2	25000_550	25000_550	coding gene	Group_4	Hormone	Metabolism
TAAR1	TPH1	Ls	fam2	< 550	< 550	enzyme	Group_1	Neurotransmitter	lot of functions
UTS2R	UTS2	Ls	fam2	25000_550	600_4000	coding gene	Group_9	Hormone	Homeostasis
AVPR1A	AVP	La	fam2	25000_550	600_4000	coding gene	Group_9	Hormones_neuropeptides	Blood pressure
AVPR1B	AVP	La	fam2	25000_550	600_4000	coding gene	Group_9	Hormones_neuropeptides	Blood pressure
AVPR2	AVP	La	fam2	25000_550	600_4000	coding gene	Group_9	Hormones_neuropeptides	Blood pressure
OXTR	OXT	La	fam2	25000_550	600_4000	coding gene	Group_9	Hormones_neuropeptides	Blood pressure
GPR103	P518	La	fam2	25000_550	600_4000	coding gene	Group_9	Neuropeptide	Blood pressure
GPR103	P518	La	fam2	25000_550	600_4000	coding gene	Group_9	Neuropeptide	Reproduction
GPR103	P518	La	fam2	25000_550	600_4000	coding gene	Group_9	Neuropeptide	Appetite
GPR26	TPH1	Lb	fam2	< 550	< 550	enzyme	Group_1	Neurotransmitter	lot of functions
GPR119	DBH	Ls	fam2	< 550	< 550	enzyme	Group_2	Neurotransmitter	Blood pressure
GPR161	DBH	Ls	fam2	< 550	< 550	enzyme	Group_2	Neurotransmitter	Blood pressure
GPR135	KNG1	La	fam2	30000_100000	30000_100000	coding gene	Group_9	Other free	Coagulation
CALCR	CALCB	La	fam2	25000_550	600_4000	coding gene	Group_9	Hormones_neuropeptides	Homeostasis
CALCRL	ADM	La	fam2	25000_550	600_4000	coding gene	Group_9	Hormone	Homeostasis
CALCRL	ADM	La	fam2	25000_550	600_4000	coding gene	Group_9	Hormone	Blood pressure
RAMP1	CALCB	Ls	fam2	25000_550	600_4000	coding gene	Group_9	Hormones_neuropeptides	Homeostasis
RAMP2	ADM	Ls	fam2	25000_550	600_4000	coding gene	Group_9	Hormones_neuropeptides	Homeostasis
RAMP2	ADM	Ls	fam2	25000_550	600_4000	coding gene	Group_9	Hormones_neuropeptides	Blood pressure
RAMP3	ADM	Ls	fam2	25000_550	4000_10000	coding gene	Group_9	Hormones_neuropeptides	Homeostasis
RAMP3	ADM	Ls	fam2	25000_550	4000_10000	coding gene	Group_9	Hormones_neuropeptides	Blood pressure
CRHR1	CRH	La	fam2	25000_550	4000_10000	coding gene	Group_9	Hormones_neuropeptides	Homeostasis
CRHR2	CRH	La	fam2	25000_550	4000_10000	coding gene	Group_9	Hormones_neuropeptides	Homeostasis
GCGR	GCG	La	fam2	25000_550	600_4000	coding gene	Group_9	Hormone	Homeostasis
GLP1R	GCG	La	fam2	25000_550	600_4000	coding gene	Group_9	Hormone	Homeostasis
GHRHR	GHRH	La	fam2	25000_550	25000_550	coding gene	Group_9	Hormone	Growth
GIPR	GIP	La	fam2	25000_550	600_4000	coding gene	Group_9	Hormone	Appetite
SCTR	SCT	La	fam2	25000_550	600_4000	coding gene	Group_9	Hormone	Appetite
GLP2R	GCG	La	fam2	25000_550	600_4000	coding gene	Group_9	Hormone	Homeostasis
PTHR2	PTH	La	fam2	25000_550	4000_10000	coding gene	Group_9	Hormone	Homeostasis
PTHR1	PTHLH	La	fam2	25000_550	4000_10000	coding gene	Group_9	Hormone	Growth
PTHR1	PTHLH	La	fam2	25000_550	4000_10000	coding gene	Group_9	Hormone	Homeostasis
VIPR1	VIP	La	fam2	25000_550	600_4000	coding gene	Group_9	Hormone	Appetite
VIPR1	VIP	La	fam2	25000_550	600_4000	coding gene	Group_9	Hormone	Homeostasis
VIPR2	VIP	La	fam2	25000_550	600_4000	coding gene	Group_9	Hormone	Appetite
VIPR2	VIP	La	fam2	25000_550	600_4000	coding gene	Group_9	Hormone	Homeostasis
ADCYAP1R1	ADCYAP1	La	fam2	25000_550	600_4000	coding gene	Group_9	Hormone	Homeostasis
LPHN1	SHANK1	Ls	fam2	More than 100000	More than 100000	coding gene	Group_9	Hormone	Circadian rhythm
LPHN2	SHANK1	Ls	fam2	More than 100000	More than 100000	coding gene	Group_9	Hormone	Circadian rhythm
LPHN3	FLRT2	La	fam2	30000_100000	30000_100000	coding gene	Group_4	fixed	Cell adhesion
GABBR1	GAD1	Ls	fam2	< 550	< 550	enzyme	Group_8	Neurotransmitter	Homeostasis
GABBR2	GAD1	Ls	fam2	< 550	< 550	enzyme	Group_8	Neurotransmitter	Homeostasis
GRM4	GAD1	Lb	fam2	< 550	< 550	enzyme	Group_8	Neurotransmitter	Homeostasis
GRM1	GLUTAMATES receptorS	Lb	fam2	< 550	< 550	enzyme	Group_8	Neurotransmitter	Homeostasis
GRM2	GLUTAMATES receptorS	Lb	fam2	< 550	< 550	enzyme	Group_8	Neurotransmitter	Homeostasis
GRM3	GLUTAMATES receptorS	Lb	fam2	< 550	< 550	enzyme	Group_8	Neurotransmitter	Homeostasis
GRM5	GLUTAMATES receptorS	Lb	fam2	< 550	< 550	enzyme	Group_8	Neurotransmitter	Homeostasis
GRM6	GLUTAMATES receptorS	Lb	fam2	< 550	< 550	enzyme	Group_8	Neurotransmitter	Homeostasis
GRM7	GLUTAMATES receptorS	Lb	fam2	< 550	< 550	enzyme	Group_8	Neurotransmitter	Homeostasis
GRM8	GLUTAMATES receptorS	Lb	fam2	< 550	< 550	enzyme	Group_8	Neurotransmitter	Homeostasis
FZD9	WNT1	Ls	fam2	30000_100000	30000_100000	coding gene	Group_4	Other free	Embryonic development
FZD6	WNT4	Ls	fam2	30000_100000	30000_100000	coding gene	Group_4	Other free	Embryonic development
FZD5	WNT7A	Ls	fam2	30000_100000	30000_100000	coding gene	Group_4	Other free	Embryonic development
FZD2	WNT4	Ls	fam2	30000_100000	30000_100000	coding gene	Group_4	Other free	Embryonic development
SMO	SHH	Ls	fam2	30000_100000	30000_100000	coding gene	Group_9	Other free	Embryonic development
FZD8	WNT1	Ls	fam2	30000_100000	30000_100000	coding gene	Group_4	Other free	Embryonic development
FZD3	WNT1	Ls	fam2	30000_100000	30000_100000	coding gene	Group_4	Other free	Embryonic development
FZD4	WNT5A	Ls	fam2	30000_100000	30000_100000	coding gene	Group_4	Other free	Embryonic development
FZD10	WNT7B	Ls	fam2	30000_100000	30000_100000	coding gene	Group_4	Other free	Embryonic development
FZD1	WNT7B	Ls	fam2	30000_100000	30000_100000	coding gene	Group_4	Other free	Embryonic development
EGFR	EGF	Ls	fam3	More than 100000	4000_10000	coding gene	Group_9	growth factor	Cell growth and specialisation
ERBB2	NRG1	La	fam3	30000_100000	30000_100000	coding gene	Group_9	growth factor	Cell growth and specialisation
ERBB2	NRG1	La	fam3	30000_100000	30000_100000	coding gene	Group_9	growth factor	Neurotrophic factor
ERBB3	NRG2	La	fam3	30000_100000	30000_100000	coding gene	Group_9	growth factor	Cell growth and specialisation
ERBB3	NRG2	La	fam3	30000_100000	30000_100000	coding gene	Group_9	growth factor	Neurotrophic factor
ERBB4	NRG3	La	fam3	30000_100000	30000_100000	coding gene	Group_9	growth factor	Cell growth and specialisation
ERBB4	NRG3	La	fam3	30000_100000	30000_100000	coding gene	Group_9	growth factor	Neurotrophic factor
INSRR	PTEN	Ls	fam3	30000_100000	30000_100000	coding gene	Group_9	growth factor	Metabolism
IGF2R	IGF2	La	fam3	25000_550	25000_550	coding gene	Group_9	growth factor	Reproduction
IGF2R	IGF2	La	fam3	25000_550	25000_550	coding gene	Group_9	growth factor	Cell growth and specialisation
INSR	INS	La	fam3	25000_550	4000_10000	coding gene	Group_9	Hormone	Homeostasis
INSR	INS	La	fam3	25000_550	4000_10000	coding gene	Group_9	Hormone	Metabolism
INSR	INS	La	fam3	25000_550	4000_10000	coding gene	Group_9	growth factor	Reproduction
INSR	INS	La	fam3	25000_550	4000_10000	coding gene	Group_9	growth factor	Cell growth and specialisation
IGF1R	IGF1	La	fam3	25000_550	4000_10000	coding gene	Group_9	growth factor	Growth
IGF1R	IGF1	La	fam3	25000_550	4000_10000	coding gene	Group_9	growth factor	Cell growth and specialisation
IGF1R	IGF1	La	fam3	25000_550	4000_10000	coding gene	Group_9	growth factor	Reproduction
IGF1R	IGF1	La	fam3	25000_550	4000_10000	coding gene	Group_9	Hormone	Homeostasis
CSF1R	il34	La	fam3	25000_550	25000_550	coding gene	Group_9	Cytokine	Immunity
PDGFRB	PDGFD	La	fam3	30000_100000	30000_100000	coding gene	Group_4	growth factor	Cell growth and specialisation
KIT	KITLG	La	fam3	30000_100000	30000_100000	coding gene	Group_9	Hormone	Embryonic development
PDGFRA	PDGFC	La	fam3	30000_100000	30000_100000	coding gene	Group_4	growth factor	Cell growth and specialisation
FLT3	FLT3LG	La	fam3	25000_550	25000_550	coding gene	Group_9	Cytokine	Immunity
FGFR1	FGF1	Ls	fam3	25000_550	25000_550	coding gene	Group_9	growth factor	Cell growth and specialisation
FGFR2	FGF2	Ls	fam3	25000_550	25000_550	coding gene	Group_9	growth factor	Cell growth and specialisation
FGFR4	FGF2	Ls	fam3	25000_550	25000_550	coding gene	Group_9	growth factor	Cell growth and specialisation
FGFR3	FGF2	Ls	fam3	25000_550	25000_550	coding gene	Group_9	growth factor	Cell growth and specialisation
FLT4	VEGFC	La	fam3	30000_100000	30000_100000	coding gene	Group_9	growth factor	Cell growth and specialisation
FLT4	VEGFC	La	fam3	30000_100000	30000_100000	coding gene	Group_9	growth factor	Angiogenesis hematopoiesis
FLT1	VEGF	La	fam3	25000_550	25000_550	coding gene	Group_9	growth factor	Cell growth and specialisation
FLT1	VEGF	La	fam3	25000_550	25000_550	coding gene	Group_9	growth factor	Angiogenesis hematopoiesis
KDR	SEMA6D	Ls	fam3	More than 100000	More than 100000	coding gene	Group_9	Other free	Neurotrophic factor
MST1R	MST1	Ls	fam3	30000_100000	30000_100000	coding gene	Group_9	growth factor	Immunity
MET	HGF	Ls	fam3	30000_100000	30000_100000	coding gene	Group_9	growth factor	Cell growth and specialisation
MET	HGF	Ls	fam3	30000_100000	30000_100000	coding gene	Group_9	Other free	Cell growth and specialisation
NTRK2	BDNF	La	fam3	25000_550	25000_550	coding gene	Group_9	growth factor	Neurotrophic factor
NTRK2	BDNF	La	fam3	25000_550	25000_550	coding gene	Group_9	growth factor	Cell growth and specialisation
NTRK3	NTF3	La	fam3	25000_550	25000_550	coding gene	Group_9	growth factor	Neurotrophic factor
NTRK1	NGFB	La	fam3	25000_550	25000_550	coding gene	Group_9	growth factor	Neurotrophic factor
NTRK1	NGFB	La	fam3	25000_550	25000_550	coding gene	Group_9	growth factor	Cell growth and specialisation
EPHA1	EFNA1	La	fam3	25000_550	25000_550	coding gene	Group_9	fixed	Neurotrophic factor
EPHA1	EFNA1	La	fam3	25000_550	25000_550	coding gene	Group_9	fixed	Embryonic development
EPHA8	EFNA5	La	fam3	25000_550	25000_550	coding gene	Group_9	fixed	Neurotrophic factor
EPHA8	EFNA5	La	fam3	25000_550	25000_550	coding gene	Group_9	fixed	Embryonic development
EPHB4	EFNB2	Ls	fam3	30000_100000	30000_100000	coding gene	Group_9	fixed	Neurotrophic factor
EPHB4	EFNB2	Ls	fam3	30000_100000	30000_100000	coding gene	Group_9	fixed	Embryonic development
EPHA6	EFNA4	La	fam3	25000_550	25000_550	coding gene	Group_9	fixed	Neurotrophic factor
EPHA6	EFNA4	La	fam3	25000_550	25000_550	coding gene	Group_9	fixed	Embryonic development
EPHB6	EFNB1	Ls	fam3	30000_100000	30000_100000	coding gene	Group_9	fixed	Neurotrophic factor
EPHB6	EFNB1	Ls	fam3	30000_100000	30000_100000	coding gene	Group_9	fixed	Embryonic development
EPHA2	EFNA1	La	fam3	25000_550	25000_550	coding gene	Group_9	fixed	Neurotrophic factor
EPHA2	EFNA1	La	fam3	25000_550	25000_550	coding gene	Group_9	fixed	Embryonic development
EPHA3	EFNA5	La	fam3	25000_550	25000_550	coding gene	Group_9	fixed	Neurotrophic factor
EPHA3	EFNA5	La	fam3	25000_550	25000_550	coding gene	Group_9	fixed	Embryonic development
EPHB2	EFNB1	Ls	fam3	30000_100000	30000_100000	coding gene	Group_9	fixed	Embryonic development
EPHB2	EFNB1	Ls	fam3	30000_100000	30000_100000	coding gene	Group_9	fixed	Neurotrophic factor
EPHB3	EFNB1	Ls	fam3	30000_100000	30000_100000	coding gene	Group_9	fixed	Embryonic development
EPHB3	EFNB1	Ls	fam3	30000_100000	30000_100000	coding gene	Group_9	fixed	Neurotrophic factor
EPHA5	EFNA5	La	fam3	25000_550	25000_550	coding gene	Group_9	fixed	Neurotrophic factor
EPHA5	EFNA5	La	fam3	25000_550	25000_550	coding gene	Group_9	fixed	Embryonic development
EPHB1	EFNB2	Ls	fam3	30000_100000	30000_100000	coding gene	Group_9	fixed	Neurotrophic factor
EPHB1	EFNB2	Ls	fam3	30000_100000	30000_100000	coding gene	Group_9	fixed	Embryonic development
EPHA4	EFNA5	La	fam3	25000_550	25000_550	coding gene	Group_9	fixed	Neurotrophic factor
EPHA4	EFNA5	La	fam3	25000_550	25000_550	coding gene	Group_9	fixed	Embryonic development
EPHA7	EFNA1	La	fam3	25000_550	25000_550	coding gene	Group_9	fixed	Neurotrophic factor
EPHA7	EFNA1	La	fam3	25000_550	25000_550	coding gene	Group_9	fixed	Embryonic development
EPHA10	EFNA1	La	fam3	25000_550	25000_550	coding gene	Group_9	fixed	Neurotrophic factor
EPHA10	EFNA1	La	fam3	25000_550	25000_550	coding gene	Group_9	fixed	Embryonic development
AXL	GAS6	La	fam3	30000_100000	30000_100000	coding gene	Group_9	growth factor	Cell growth and specialisation
AXL	GAS6	La	fam3	30000_100000	30000_100000	coding gene	Group_9	Other free	Coagulation
TYRO3	TULP1	Ls	fam3	30000_100000	30000_100000	coding gene	Group_9	Other free	Cell adhesion
MERTK	TULP1	Ls	fam3	30000_100000	30000_100000	coding gene	Group_9	Other free	Cell adhesion
ALK	MDK	La	fam3	25000_550	25000_550	coding gene	Group_9	growth factor	Cell growth and specialisation
TIE1	ANGPT1	Ls	fam3	30000_100000	30000_100000	coding gene	Group_4	growth factor	Angiogenesis hematopoiesis
TEK	ANGPT1	Ls	fam3	30000_100000	30000_100000	coding gene	Group_4	growth factor	Angiogenesis hematopoiesis
ROR2	GDF5	Ls	fam3	30000_100000	30000_100000	coding gene	Group_9	growth factor	Cell growth and specialisation
ROR2	GDF5	Ls	fam3	30000_100000	30000_100000	coding gene	Group_9	Other free	Embryonic development
DDR1	COL1A1	Ls	fam3	More than 100000	More than 100000	coding gene	Group_6	fixed	Structure
DDR2	COL1A1	Ls	fam3	More than 100000	More than 100000	coding gene	Group_6	fixed	Structure
GFRA3	ARTN	La	fam3	25000_550	25000_550	coding gene	Group_9	growth factor	Neurotrophic factor
GFRA2	GDNF	La	fam3	25000_550	25000_550	coding gene	Group_9	growth factor	Neurotrophic factor
GFRA1	GDNF	La	fam3	25000_550	25000_550	coding gene	Group_9	growth factor	Neurotrophic factor
GFRA4	PSPN	La	fam3	25000_550	25000_550	coding gene	Group_9	growth factor	Neurotrophic factor
RET	NRTN	La	fam3	25000_550	25000_550	coding gene	Group_9	growth factor	Neurotrophic factor
PTK7	WNT	Ls	fam3	30000_100000	30000_100000	coding gene	Group_4	Other free	Neurotrophic factor
PTK7	WNT	Ls	fam3	30000_100000	30000_100000	coding gene	Group_4	Other free	Embryonic development
RYK	WNT5A	Ls	fam3	30000_100000	30000_100000	coding gene	Group_4	Other free	Embryonic development
MUSK	AGRIN	Ls	fam3	More than 100000	More than 100000	coding gene	Group_4	growth factor	Neurotrophic factor
PROCR	PROC	Lb	fam3	30000_100000	30000_100000	coding gene	Group_4	Other free	Coagulation
BMPR1A	BMP2	Ls	fam3	30000_100000	10000_20000	coding gene	Group_9	growth factor	Cell growth and specialisation
BAMBI	INHBA	Lb	fam3	30000_100000	30000_100000	coding gene	Group_4	Hormone	Reproduction
BMPR1B	GDF5	Ls	fam3	30000_100000	10000_20000	coding gene	Group_9	growth factor	Cell growth and specialisation
ACVR1B	NODAL	Ls	fam3	30000_100000	30000_100000	coding gene	Group_9	growth factor	Embryonic development
ACVR1B	NODAL	Ls	fam3	30000_100000	30000_100000	coding gene	Group_9	growth factor	Cell growth and specialisation
ACVR1B	NODAL	Ls	fam3	30000_100000	30000_100000	coding gene	Group_4	Hormone	Reproduction
TGFBR1	GDF9	Ls	fam3	30000_100000	10000_20000	coding gene	Group_9	growth factor	Cell growth and specialisation	Reproduction
TGFBR1	GDF9	Ls	fam3	30000_100000	10000_20000	coding gene	Group_9	growth factor	Reproduction
TGFBR1	GDF9	Ls	fam3	30000_100000	10000_20000	coding gene	Group_9	Cytokine growth factor	Cell growth and specialisation
TGFBR1	GDF9	Ls	fam3	30000_100000	10000_20000	coding gene	Group_9	Cytokine growth factor	Reproduction
ACVRL1	TGFB3	Ls	fam3	30000_100000	10000_20000	coding gene	Group_9	Cytokine growth factor	Cell growth and specialisation	Reproduction
ACVRL1	TGFB3	Ls	fam3	30000_100000	10000_20000	coding gene	Group_9	Cytokine growth factor	Reproduction
ACVRL1	TGFB3	Ls	fam3	30000_100000	10000_20000	coding gene	Group_9	growth factor	Cell growth and specialisation
ACVR1A	BMP6	Ls	fam3	30000_100000	10000_20000	coding gene	Group_9	growth factor	Cell growth and specialisation
ACVR1A	INHBC	Ls	fam3	30000_100000	10000_20000	coding gene	Group_4	Hormone	Embryonic development
ACVR1C	NODAL	Ls	fam3	30000_100000	30000_100000	coding gene	Group_9	growth factor	Embryonic development
ACVR2A	INHBA	Ls	fam3	30000_100000	10000_20000	coding gene	Group_4	Hormone	Reproduction
ACVR2A	INHBA	Ls	fam3	30000_100000	10000_20000	coding gene	Group_4	growth factor	Cell growth and specialisation
TGFBR2	TGFB3	Ls	fam3	30000_100000	30000_100000	coding gene	Group_9	Cytokine growth factor	Cell growth and specialisation
TGFBR2	TGFB3	Ls	fam3	30000_100000	30000_100000	coding gene	Group_9	Cytokine growth factor	Reproduction
ACVR2B	NODAL	Ls	fam3	30000_100000	30000_100000	coding gene	Group_9	growth factor	Embryonic development
ACVR2B	NODAL	Ls	fam3	30000_100000	30000_100000	coding gene	Group_9	growth factor	Cell growth and specialisation
ACVR2B	NODAL	Ls	fam3	30000_100000	30000_100000	coding gene	Group_4	Hormone	Embryonic development
BMPR2	BMP15	Ls	fam3	30000_100000	10000_20000	coding gene	Group_9	growth factor	Cell growth and specialisation
BMPR2	BMP15	Ls	fam3	30000_100000	10000_20000	coding gene	Group_9	growth factor	Reproduction
AMHR2	AMH	La	fam3	30000_100000	30000_100000	coding gene	Group_9	hormone and growth factor	Cell growth and specialisation
AMHR2	AMH	La	fam3	30000_100000	30000_100000	coding gene	Group_9	hormone and growth factor	Reproduction
OSMR	OSM	La	fam4	25000_550	25000_550	coding gene	Group_9	Cytokine	Immunity
IL12RB2	IL12A	La	fam4	25000_550	25000_550	coding gene	Group_9	Cytokine	Immunity
IL3RA	IL3	Ls	fam4	25000_550	25000_550	coding gene	Group_9	Cytokine	Immunity
IL11RA	IL11	La	fam4	25000_550	25000_550	coding gene	Group_9	Cytokine	Immunity
LEPR	LEP	Ls	fam4	25000_550	25000_550	coding gene	Group_9	Hormone	Appetite
IL2RA	IL2	Lb	fam4	25000_550	25000_550	coding gene	Group_9	Cytokine	Immunity
IL2RB	IL2	Ls	fam4	25000_550	25000_550	coding gene	Group_9	Cytokine	Immunity
IL2RG	IL4	Ls	fam4	25000_550	25000_550	coding gene	Group_9	Cytokine	Immunity
IL7R	IL7	La	fam4	25000_550	25000_550	coding gene	Group_9	Cytokine	Immunity
IL15RA	IL15	Lb	fam4	25000_550	25000_550	coding gene	Group_9	Cytokine	Immunity
MPL	THPO	Ls	fam4	30000_100000	30000_100000	coding gene	Group_4	growth factor	Angiogenesis hematopoiesis
MPL	THPO	Ls	fam4	30000_100000	30000_100000	coding gene	Group_4	growth factor	Cell growth and specialisation
CNTFR	CNTF	La	fam4	25000_550	25000_550	coding gene	Group_9	Hormone	Neurotrophic factor
CNTFR	CLCF1	La	fam4	25000_550	25000_550	coding gene	Group_4	Cytokine	Immunity
IL21R	IL21	Ls	fam4	25000_550	25000_550	coding gene	Group_9	Cytokine	Immunity
PRLR	PRL	La	fam4	25000_550	25000_550	coding gene	Group_9	Hormone	Reproduction
IL6R	IL6	La	fam4	25000_550	25000_550	coding gene	Group_9	Cytokine	Immunity
GHR	GH1	La	fam4	25000_550	25000_550	coding gene	Group_9	Hormone	Growth
CSF2RA	CSF2	La	fam4	25000_550	25000_550	coding gene	Group_4	Cytokine	Immunity
EPOR	EPO	Ls	fam4	25000_550	25000_550	coding gene	Group_4	Hormone	Angiogenesis hematopoiesis
IL4R	IL4	Ls	fam4	25000_550	25000_550	coding gene	Group_9	Cytokine	Immunity
CSF2RB	IL5	La	fam4	25000_550	25000_550	coding gene	Group_9	Cytokine	Immunity
IL6ST	IL6	La	fam4	25000_550	25000_550	coding gene	Group_9	Cytokine	Immunity
IL6ST	IL6	La	fam4	25000_550	25000_550	coding gene	Group_9	Hormone	Neurotrophic factor
IL12RB1	IL12A	Lb	fam4	25000_550	25000_550	coding gene	Group_9	Cytokine	Immunity
LIFR	CNTF	La	fam4	25000_550	25000_550	coding gene	Group_9	Hormone	Neurotrophic factor
IL13RA1	IL13	Ls	fam4	25000_550	25000_550	coding gene	Group_9	Cytokine	Immunity
IL9R	IL9	Lb	fam4	25000_550	25000_550	coding gene	Group_9	Cytokine	Immunity
IL5RA	IL5	La	fam4	25000_550	25000_550	coding gene	Group_9	Cytokine	Immunity
IL13RA2	IL13	Ls	fam4	25000_550	25000_550	coding gene	Group_9	Cytokine	Immunity
csf3r	csf3	La	fam4	25000_550	25000_550	coding gene	Group_9	Cytokine	Immunity
IL23R	IL23	La	fam4	25000_550	25000_550	coding gene	Group_9	Cytokine	Immunity
CRLF1	CNTF	La	fam4	25000_550	25000_550	coding gene	Group_9	Hormone	Neurotrophic factor
CRLF1	CNTF	La	fam4	25000_550	25000_550	coding gene	Group_9	Cytokine	Immunity
IL20RB	IL20	Ls	fam4	25000_550	25000_550	coding gene	Group_9	Cytokine	Immunity
IFNGR1	IFNG	Ls	fam4	25000_550	25000_550	coding gene	Group_9	Cytokine	Immunity
IFNAR1	IFNA1	La	fam4	25000_550	25000_550	coding gene	Group_9	Cytokine	Immunity
IFNGR2	IFNG	Ls	fam4	25000_550	25000_550	coding gene	Group_9	Cytokine	Immunity
IFNAR2	IFNA1	La	fam4	25000_550	25000_550	coding gene	Group_9	Cytokine	Immunity
IL10RB	IL10	Ls	fam4	25000_550	25000_550	coding gene	Group_9	Cytokine	Immunity
IL10RA	IL10	Ls	fam4	25000_550	25000_550	coding gene	Group_9	Cytokine	Immunity
IL22RA2	IL22	Ls	fam4	25000_550	25000_550	coding gene	Group_9	Cytokine	Immunity
IL22RA1	IL22	Ls	fam4	25000_550	25000_550	coding gene	Group_9	Cytokine	Immunity
IL20RA	IL19	Ls	fam4	25000_550	25000_550	coding gene	Group_9	Cytokine	Immunity
IL28RA	IFNL3	Ls	fam4	25000_550	25000_550	coding gene	Group_9	Cytokine	Immunity
NGFRAP1	BDNF	Lb	fam4	25000_550	25000_550	coding gene	Group_9	growth factor	Neurotrophic factor
NGFRAP1	BDNF	Lb	fam4	25000_550	25000_550	coding gene	Group_9	growth factor	Cell growth and specialisation
TNFRSF14	TNFSF14	La	fam4	25000_550	25000_550	coding gene	Group_9	Cytokine	Immunity
LTBR	TNFSF14	La	fam4	25000_550	25000_550	coding gene	Group_9	Cytokine	Immunity
TNFRSF7	TNFSF7	Ls	fam4	25000_550	25000_550	coding gene	Group_9	Cytokine	Immunity
TNFRSF18	TNFSF18		fam4	25000_550	25000_550	coding gene	Group_9	Cytokine	Immunity
TNFRSF10A	TNFSF10	Ls	fam4	30000_100000	30000_100000	coding gene	Group_9	Cytokine	Immunity
TNFRSF11B	TNFSF11	La	fam4	30000_100000	30000_100000	coding gene	Group_9	Cytokine	Immunity
TNFRSF10B	TNFSF10	Ls	fam4	30000_100000	30000_100000	coding gene	Group_9	Cytokine	Immunity
TNFRSF10C	TNFSF10	Ls	fam4	30000_100000	30000_100000	coding gene	Group_9	Cytokine	Immunity
TNFRSF13B	TNFSF13	Ls	fam4	25000_550	25000_550	coding gene	Group_9	Cytokine	Immunity
TNFRSF21	TNF	La	fam4	25000_550	25000_550	coding gene	Group_9	Cytokine	Immunity
TNFRSF6B	TNFSF15	La	fam4	25000_550	25000_550	coding gene	Group_9	Cytokine	Immunity
NGFR	NGFB	Ls	fam4	25000_550	25000_550	coding gene	Group_9	growth factor	Neurotrophic factor
NGFR	NGFB	Ls	fam4	25000_550	25000_550	coding gene	Group_9	growth factor	Cell growth and specialisation
TNFRSF1A	TNF	Ls	fam4	25000_550	25000_550	coding gene	Group_9	Cytokine	Immunity
TNFRSF1B	OMG	La	fam4	25000_550	25000_550	coding gene	Group_4	Cytokine	Immunity
TNFRSF8	TNFSF8	La	fam4	25000_550	25000_550	coding gene	Group_9	Cytokine	Immunity
TNFRSF4	TNFSF4	La	fam4	25000_550	25000_550	coding gene	Group_9	Cytokine	Immunity
TNFRSF17	TNFSF13	Ls	fam4	25000_550	25000_550	coding gene	Group_9	Cytokine	Immunity
TNFRSF9	TNFSF9	La	fam4	25000_550	25000_550	coding gene	Group_9	Cytokine	Immunity
TNFRSF25	TNFSF15	Ls	fam4	25000_550	25000_550	coding gene	Group_9	Cytokine	Immunity
TNFRSF13C	TNFSF13B	Lb	fam4	30000_100000	30000_100000	coding gene	Group_9	Cytokine	Immunity
EDA2R	EDA	Lb	fam4	30000_100000	30000_100000	coding gene	Group_9	Cytokine	Embryonic development
TNFRSF12A	TNFSF12	Lb	fam4	25000_550	25000_550	coding gene	Group_9	Cytokine	Immunity
TNFRSF10D	TNFSF10	Ls	fam4	30000_100000	30000_100000	coding gene	Group_9	Cytokine	Immunity
EDAR	EDA	Ls	fam4	30000_100000	30000_100000	coding gene	Group_9	fixed	Embryonic development
TNFRSF11A	TNFSF11	La	fam4	30000_100000	30000_100000	coding gene	Group_9	Cytokine	Immunity
IL18RAP	IL18	La	fam4	25000_550	25000_550	coding gene	Group_9	Cytokine	Immunity
IL1RAPL1	IL18	La	fam4	25000_550	25000_550	coding gene	Group_9	Cytokine	Immunity
IL17RB	IL17B	Ls	fam4	25000_550	25000_550	coding gene	Group_9	Cytokine	Immunity
IL1RAP	IL1B	La	fam4	30000_100000	30000_100000	coding gene	Group_9	Cytokine	Immunity
IL1R1	IL1B	La	fam4	30000_100000	30000_100000	coding gene	Group_9	Cytokine	Immunity
IL18R1	IL18	La	fam4	25000_550	25000_550	coding gene	Group_9	Cytokine	Immunity
IL1R2	IL1B	La	fam4	30000_100000	30000_100000	coding gene	Group_9	Cytokine	Immunity
IL1RL1	IL33		fam4			coding gene	Group_9	Cytokine	Immunity
IL1RL2	IL18	Ls	fam4	25000_550	25000_550	coding gene	Group_9	Cytokine	Immunity
IL17RC	IL17	Ls	fam4	25000_550	25000_550	coding gene	Group_9	Cytokine	Immunity
IL17RD	IL17	Ls	fam4	25000_550	25000_550	coding gene	Group_9	Cytokine	Immunity
IL17RE	IL17	Ls	fam4	25000_550	25000_550	coding gene	Group_9	Cytokine	Immunity
cd28	cd80	Ls	fam6	30000_100000	30000_100000	coding gene	Group_9	fixed	Immunity
CTLA4	CD80	Ls	fam6	30000_100000	30000_100000	coding gene	Group_9	fixed	Immunity
KIR2DL1	HLA-C	Ls	fam6	30000_100000	30000_100000	coding gene	Group_9	fixed	Immunity
KIR2DL3	HLA-C	Ls	fam6	30000_100000	30000_100000	coding gene	Group_9	fixed	Immunity
KIR2DL4	HLA-G	Ls	fam6	30000_100000	30000_100000	coding gene	Group_9	fixed	Immunity
KIR2DS4	HLA-C	Lb	fam6	30000_100000	30000_100000	coding gene	Group_9	fixed	Immunity
KIR2DS1	HLA-C	Ls	fam6	30000_100000	30000_100000	coding gene	Group_9	fixed	Immunity
KIR3DL3	HLA-C	Ls	fam6	30000_100000	30000_100000	coding gene	Group_9	fixed	Immunity
KIR3DL1	HLA-B	Ls	fam6	30000_100000	30000_100000	coding gene	Group_9	fixed	Immunity
KIR3DL2	HLA-A	Ls	fam6	30000_100000	30000_100000	coding gene	Group_9	fixed	Immunity
DCC	NTN1	Ls	fam6	30000_100000	30000_100000	coding gene	Group_9	Other free	Neurotrophic factor
LRRC4C	NTNG1	Lb	fam6	30000_100000	30000_100000	coding gene	Group_9	Other free	Neurotrophic factor
LRRC4C	NTNG1	Lb	fam6	30000_100000	30000_100000	coding gene	Group_9	Other free	Growth
PTPRF	NID1	Ls	fam6	More than 100000	More than 100000	coding gene	Group_4	fixed	Structure
PTPRS	HSPG2	Ls	fam6	More than 100000	More than 100000	coding gene	Group_4	Enzyme	Structure
PTPRS	HSPG2	Ls	fam6	More than 100000	More than 100000	coding gene	Group_4	Enzyme	Cell adhesion
PLXNA4	SEMA6A	Ls	fam6	More than 100000	More than 100000	coding gene	Group_9	Other free	Neurotrophic factor
NRP2	SEMA3F	La	fam6	30000_100000	30000_100000	coding gene	Group_9	Other free	Neurotrophic factor
NRP2	SEMA3F	La	fam6	30000_100000	30000_100000	coding gene	Group_9	growth factor	Cell growth and specialisation
LRP6	CTGF	Ls	fam6	30000_100000	30000_100000	coding gene	Group_9	growth factor	Cell growth and specialisation
LRP6	CTGF	Ls	fam6	30000_100000	30000_100000	coding gene	Group_9	Other free	Embryonic development
UNC5C	NTN1	Ls	fam6	30000_100000	30000_100000	coding gene	Group_9	Other free	Neurotrophic factor
PLXNA3	SEMA3F	La	fam6	30000_100000	30000_100000	coding gene	Group_9	Other free	Neurotrophic factor
PLXNA2	SEMA6A	Ls	fam6	More than 100000	More than 100000	coding gene	Group_9	Other free	Neurotrophic factor
LILRA1	HLA	Ls	fam6	30000_100000	30000_100000	coding gene	Group_9	fixed	Immunity
LILRA2	HLA	Ls	fam6	30000_100000	30000_100000	coding gene	Group_9	fixed	Immunity
LILRA3	HLA	Ls	fam6	30000_100000	30000_100000	coding gene	Group_9	fixed	Immunity
LILRA4	HLA	Ls	fam6	30000_100000	30000_100000	coding gene	Group_9	fixed	Immunity
LILRA5	HLA	Ls	fam6	30000_100000	30000_100000	coding gene	Group_9	fixed	Immunity
LILRA6	HLA	Ls	fam6	30000_100000	30000_100000	coding gene	Group_9	fixed	Immunity
ROBO2	SLIT3	Ls	fam6	More than 100000	More than 100000	coding gene	Group_4	Other free	Neurotrophic factor
ROBO4	SLIT2	Ls	fam6	More than 100000	More than 100000	coding gene	Group_4	Other free	Neurotrophic factor
ROBO3	NCAM1	Ls	fam6	30000_100000	30000_100000	coding gene	Group_4	fixed	Cell adhesion
ROBO3	NCAM1	Ls	fam6	30000_100000	30000_100000	coding gene	Group_4	Other free	Neurotrophic factor
ROBO1	SLIT1	Ls	fam6	More than 100000	More than 100000	coding gene	Group_4	Other free	Neurotrophic factor
ROBO1	SLIT1	Ls	fam6	More than 100000	More than 100000	coding gene	Group_4	fixed	Cell adhesion
LILRB2	HLA	Ls	fam6	30000_100000	30000_100000	coding gene	Group_9	fixed	Immunity
LILRB3	HLA	Ls	fam6	30000_100000	30000_100000	coding gene	Group_9	fixed	Immunity
LILRB4	HLA	Ls	fam6	30000_100000	30000_100000	coding gene	Group_9	fixed	Immunity
LILRB5	HLA	Ls	fam6	30000_100000	30000_100000	coding gene	Group_9	fixed	Immunity
LILRB1	B2M	Lb	fam6	25000_550	25000_550	coding gene	Group_9	growth factor	Immunity
ITGB2	CTGF	Ls	fam6	30000_100000	30000_100000	coding gene	Group_9	growth factor	Cell growth and specialisation
ITGB2	CTGF	Ls	fam6	30000_100000	30000_100000	coding gene	Group_4	fixed	Coagulation
ITGB2	CTGF	Ls	fam6	30000_100000	30000_100000	coding gene	Group_9	growth factor	Angiogenesis hematopoiesis
ITGB3	ADAM15	Ls	fam6	30000_100000	30000_100000	coding gene	Group_4	fixed	Cell adhesion
ITGB3	ADAM15	Ls	fam6	30000_100000	30000_100000	coding gene	Group_9	growth factor	Cell growth and specialisation
ITGB4	dusp18	Ls	fam6	25000_550	25000_550	coding gene	Group_4	fixed	Structure
ITGB5	ADAM9	Ls	fam6	30000_100000	30000_100000	coding gene	Group_4	fixed	Cell adhesion
ITGB1	ADAM12	Ls	fam6	More than 100000	More than 100000	coding gene	Group_4	fixed	Cell adhesion
ITGB1	ADAM12	Ls	fam6	More than 100000	More than 100000	coding gene	Group_4	fixed	Structure
ITGB6	COL18A1	Ls	fam6	More than 100000	More than 100000	coding gene	Group_6	fixed	Structure
ITGB7	FN1	La	fam6	More than 100000	More than 100000	coding gene	Group_4	fixed	Structure
ITGB8	DUSP18	Ls	fam6	More than 100000	More than 100000	coding gene	Group_4	fixed	Structure
ITGA8	TNC	Ls	fam6	More than 100000	More than 100000	coding gene	Group_4	fixed	Neurotrophic factor
ITGA8	TGFB1	Ls	fam7	More than 100000	More than 100000	coding gene	Group_9	Cytokine growth factor	Cell growth and specialisation
ITGA8	TGFB3	Ls	fam8	More than 100000	More than 100000	coding gene	Group_9	Cytokine growth factor	Reproduction
ITGA11	COL1A1	Ls	fam6	More than 100000	More than 100000	coding gene	Group_6	fixed	Structure
ITGA6	DUSP18	Ls	fam6	More than 100000	More than 100000	coding gene	Group_4	fixed	Structure
ITGA6	DUSP18	Ls	fam6	More than 100000	More than 100000	coding gene	Group_4	fixed	Cell adhesion
ITGA1	DUSP18	Ls	fam6	More than 100000	More than 100000	coding gene	Group_4	fixed	Structure
ITGA1	DUSP18	Ls	fam6	More than 100000	More than 100000	coding gene	Group_6	fixed	Structure
ITGA2	DUSP18	Ls	fam6	More than 100000	More than 100000	coding gene	Group_4	fixed	Structure
ITGA2	DUSP18	Ls	fam6	More than 100000	More than 100000	coding gene	Group_6	fixed	Structure
ITGA2	DUSP18	Ls	fam6	More than 100000	More than 100000	coding gene	Group_9	fixed	Structure
ITGAD	VCAM1	La	fam6	30000_100000	30000_100000	coding gene	Group_4	fixed	Cell adhesion
ITGAE	CDH1	La	fam6	30000_100000	30000_100000	coding gene	Group_4	fixed	Structure
ITGAL	ICAM1	La	fam6	30000_100000	30000_100000	coding gene	Group_4	fixed	Immunity
ITGAL	ICAM1	La	fam6	30000_100000	30000_100000	coding gene	Group_4	fixed	Cell adhesion
ITGAM	CTGF	Ls	fam6	30000_100000	30000_100000	coding gene	Group_9	growth factor	Cell growth and specialisation
ITGAM	CTGF	Ls	fam6	30000_100000	30000_100000	coding gene	Group_4	fixed	Coagulation
ITGAX	FGA	Ls	fam6	30000_100000	30000_100000	coding gene	Group_4	fixed	Coagulation
ITGA10	COL2A1	Ls	fam6	More than 100000	More than 100000	coding gene	Group_6	fixed	Structure
ITGAV	ADAM9	Ls	fam6	30000_100000	30000_100000	coding gene	Group_4	fixed	Cell adhesion
ITGA2B	lam ?	Ls	fam6	More than 100000	More than 100000	coding gene	Group_4	fixed	Structure
ITGA5	COL18A1	Ls	fam6	More than 100000	More than 100000	coding gene	Group_6	fixed	Structure
ITGA5	ADAM23	Ls	fam6	More than 100000	More than 100000	coding gene	Group_4	fixed	Cell adhesion
ITGA5	CYR61	Ls	fam6	More than 100000	More than 100000	coding gene	Group_9	growth factor	Cell growth and specialisation
ITGA5	CYR61	Ls	fam6	More than 100000	More than 100000	coding gene	Group_9	growth factor	Angiogenesis hematopoiesis
ITGA4	FN1	La	fam6	More than 100000	More than 100000	coding gene	Group_4	fixed	Structure
ITGA4	FN1	La	fam6	More than 100000	More than 100000	coding gene	Group_4	fixed	Cell adhesion
ITGA3	DUSP18	Ls	fam6	More than 100000	More than 100000	coding gene	Group_4	fixed	Structure
ITGA7	LAMA1	Ls	fam6	More than 100000	More than 100000	coding gene	Group_4	fixed	Structure
ITGA9	PLG	Ls	fam6	30000_100000	30000_100000	coding gene	Group_4	fixed	Angiogenesis hematopoiesis
ITGA9	PLG	Ls	fam6	30000_100000	30000_100000	coding gene	Group_4	fixed	Cell adhesion
SELL	CFH	Lb	fam6	More than 100000	More than 100000	coding gene	Group_4	Other free	Immunity
SELP	SELPLG	La	fam6	30000_100000	30000_100000	coding gene	Group_4	fixed	Immunity
SELE	SELPLG	La	fam6	30000_100000	30000_100000	coding gene	Group_4	fixed	Immunity
PTPRZ1	PTN	La	fam6	30000_100000	30000_100000	coding gene	Group_9	growth factor	Angiogenesis hematopoiesis
PTPRZ1	PTN	La	fam6	30000_100000	30000_100000	coding gene	Group_9	growth factor	Cell growth and specialisation
CD44	HAS2	Ls	fam6	30000_100000	30000_100000	coding gene	Group_4	Enzyme	Structure
VCAN	HAS2	La	fam6	30000_100000	30000_100000	coding gene	Group_4	Enzyme	Structure
NCAN	HAS2	La	fam6	30000_100000	30000_100000	coding gene	Group_4	Enzyme	Structure
BCAN	HAS2	La	fam6	30000_100000	30000_100000	coding gene	Group_4	Enzyme	Structure
CSPG4	colalpha	Ls	fam6	More than 100000	More than 100000	coding gene	Group_6	fixed	Structure
SDC1	SLIT1	Ls	fam7	More than 100000	More than 100000	coding gene	Group_4	Other free	Neurotrophic factor
SDC2	FGF2	Ls	fam7	30000_100000	30000_100000	coding gene	Group_9	growth factor	Cell growth and specialisation
SDC2	FGF2	Ls	fam7	30000_100000	30000_100000	coding gene	Group_9	growth factor	Angiogenesis hematopoiesis
SDC4	FGF2	Ls	fam7	30000_100000	30000_100000	coding gene	Group_9	growth factor	Cell growth and specialisation
SDC4	FGF2	Ls	fam7	30000_100000	30000_100000	coding gene	Group_9	growth factor	Angiogenesis hematopoiesis
SDC3	COL5A3	Ls	fam7	More than 100000	More than 100000	coding gene	Group_6	fixed	Structure
TGFBR3	TGFB2	Ls	fam7	30000_100000	30000_100000	coding gene	Group_9	Cytokine growth factor	Cell growth and specialisation
KLRK1	ULBP2	Ls	fam8	25000_550	25000_550	coding gene	Group_4	Cytokine	Immunity
KLRC1	HLA-E	Lb	fam8	30000_100000	30000_100000	coding gene	Group_9	fixed	Immunity
KLRC2	HLA-E	Lb	fam8	30000_100000	30000_100000	coding gene	Group_9	fixed	Immunity
KLRD1	HLA-E	Lb	fam8	30000_100000	30000_100000	coding gene	Group_9	fixed	Immunity
NOTCH3	JAG1	Ls	famU	30000_100000	30000_100000	coding gene	Group_9	fixed	Cell growth and specialisation
NOTCH3	JAG1	Ls	famU	30000_100000	30000_100000	coding gene	Group_9	growth factor	Cell adhesion
NOTCH3	JAG1	Ls	famU	30000_100000	30000_100000	coding gene	Group_9	growth factor	Angiogenesis hematopoiesis
NOTCH4	DLL4	Ls	famU	30000_100000	30000_100000	coding gene	Group_9	growth factor	Cell adhesion
NOTCH4	DLL4	Ls	famU	30000_100000	30000_100000	coding gene	Group_9	growth factor	Angiogenesis hematopoiesis
NOTCH4	DLL4	Ls	famU	30000_100000	30000_100000	coding gene	Group_9	fixed	Cell growth and specialisation
NOTCH2	JAG1	Ls	famU	30000_100000	30000_100000	coding gene	Group_9	fixed	Cell growth and specialisation
NOTCH2	JAG1	Ls	famU	30000_100000	30000_100000	coding gene	Group_9	growth factor	Angiogenesis hematopoiesis
NOTCH2	JAG1	Ls	famU	30000_100000	30000_100000	coding gene	Group_9	growth factor	Cell adhesion
NOTCH1	JAG1	Ls	famU	30000_100000	30000_100000	coding gene	Group_9	fixed	Cell growth and specialisation
NOTCH1	JAG1	Ls	famU	30000_100000	30000_100000	coding gene	Group_9	growth factor	Cell adhesion
NOTCH1	JAG1	Ls	famU	30000_100000	30000_100000	coding gene	Group_9	growth factor	Angiogenesis hematopoiesis
NRXN3	NLGN3	Ls	famU	30000_100000	30000_100000	coding gene	Group_9	fixed	Neurotrophic factor
NRXN3	NLGN3	Ls	famU	30000_100000	30000_100000	coding gene	Group_9	fixed	Cell adhesion
NRXN1	NLGN3	Ls	famU	30000_100000	30000_100000	coding gene	Group_9	fixed	Neurotrophic factor
NRXN2	NLGN2	Ls	famU	30000_100000	30000_100000	coding gene	Group_9	fixed	Neurotrophic factor
PLXND1	SEMA3E		famU	30000_100000	30000_100000	coding gene	Group_9	Other free	Neurotrophic factor
PLXNB2	SEMA4D	La	famU	30000_100000	30000_100000	coding gene	Group_9	Other free	Neurotrophic factor
PLXNC1	SEMA7A	Ls	famU	30000_100000	30000_100000	coding gene	Group_9	Other free	Neurotrophic factor
PLXNB1	SEMA4D	La	famU	30000_100000	30000_100000	coding gene	Group_9	Other free	Neurotrophic factor
PLXNA1	L1CAM	Ls	famU	More than 100000	More than 100000	coding gene	Group_9	Other free	Neurotrophic factor
PLXNB3	SEMA5A	Ls	famU	More than 100000	More than 100000	coding gene	Group_9	Other free	Neurotrophic factor
ADIPOR1	ADIPOQ	La	famU	25000_550	25000_550	coding gene	Group_9	Other free	Metabolism
ADIPOR2	ADIPOQ	La	famU	25000_550	25000_550	coding gene	Group_9	Other free	Metabolism
NPR2	NPPC	La	famU	25000_550	600_4000	coding gene	Group_9	Hormone	Homeostasis
NPR1	NPPA	La	famU	25000_550	600_4000	coding gene	Group_9	Hormone	Homeostasis
NPR3	NPPA	La	famU	25000_550	600_4000	coding gene	Group_9	Hormone	Homeostasis
LRP2	AGT	La	famU	30000_100000	600_4000	coding gene	Group_9	Hormone	Homeostasis
LRP11	LTF	Ls	famU	30000_100000	30000_100000	coding gene	Group_4	Cytokine	Immunity
LRP5	WNT7B	Ls	famU	30000_100000	30000_100000	coding gene	Group_4	Other free	Embryonic development
LRP8	RELN	La	famU	More than 100000	More than 100000	coding gene	Group_4	fixed	Neurotrophic factor
PTCH1	SHH	La	famU	30000_100000	30000_100000	coding gene	Group_9	Other free	Embryonic development
PTCH2	DHH	La	famU	30000_100000	30000_100000	coding gene	Group_9	Other free	Embryonic development
KREMEN2	DKK1	La	famU	25000_550	25000_550	coding gene	Group_9	Other free	Embryonic development
KREMEN1	DKK1		famU	25000_550	25000_550	coding gene	Group_9	Other free	Embryonic development
SORT1	NGFB	La	famU	25000_550	25000_550	coding gene	Group_9	growth factor	Cell growth and specialisation
SORT1	NGFB	La	famU	25000_550	25000_550	coding gene	Group_9	growth factor	Neurotrophic factor
SORL1	APOE	La	famU	30000_100000	30000_100000	coding gene	Group_3	Multiple	Metabolism
F3	F7	Lb	famU	30000_100000	30000_100000	coding gene	Group_9	Enzyme	Coagulation
NCSTN	PSEN1	Ls	famU	30000_100000	30000_100000	coding gene	Group_9	fixed	Homeostasis
ATP6AP2	REN	Lb	famU	30000_100000	30000_100000	coding gene	Group_9	Enzyme	Blood pressure
AMFR	GPI	Ls	famU	30000_100000	30000_100000	coding gene	Group_9	Enzyme	Metabolism
AMFR	GPI	Ls	famU	30000_100000	30000_100000	coding gene	Group_9	Enzyme	Angiogenesis hematopoiesis
HMMR	HAS2	La	famU	30000_100000	30000_100000	coding gene	Group_4	Enzyme	Structure
RPSA	DUSP18	La	famU	25000_550	25000_550	coding gene	Group_4	fixed	Structure
CDON	NTN2L	Ls	fam6	30000_100000	30000_100000	coding gene	Group_9	Other free	Neurotrophic factor
PPYR1	PYY	La	famU	25000_550	600_4000	coding gene	Group_9	Neuropeptide	Appetite
ARTS-1	Nucb2	Lb	famU	30000_100000	30000_100000	coding gene	Group_9	Hormone	Appetite
PLAUR	PLAU			30000_100000	30000_100000	coding gene	Group_9	Enzyme	Cell growth and specialisation
HHIP	IHH	Lb	famU	30000_100000	30000_100000	coding gene	Group_9	Other free	Embryonic development
LRRN6A	RTN4	Lb	famU	25000_550	25000_550	coding gene	Group_9	growth factor	Cell growth and specialisation
BOC	SHH	Ls	famU	30000_100000	30000_100000	coding gene	Group_9	Other free	Embryonic development
CD36	THBS2	Ls	famU	More than 100000	More than 100000	coding gene	Group_4	fixed	Structure
SCARB1	PTDSS1	Ls	famU	30000_100000	30000_100000	coding gene	Group_4	Enzyme	Cell adhesion
PTDSR	PTDSS1	Ls	famU	30000_100000	30000_100000	coding gene	Group_4	Enzyme	Cell adhesion
CD47	THBS1	Lb	famU	More than 100000	More than 100000	coding gene	Group_4	fixed	Structure
NRP1	L1CAM	Lb	fam6	More than 100000	More than 100000	coding gene	Group_9	fixed	Embryonic development
NRP1	L1CAM	Lb	fam6	More than 100000	More than 100000	coding gene	Group_9	fixed	Neurotrophic factor
LDLR	APOB	Ls	famU	More than 100000	More than 100000	coding gene	Group_3	Multiple	Metabolism
TFRC	TF	La	famU	30000_100000	30000_100000	coding gene	Group_4	Other free	Homeostasis
GUCY2C	GUCA2A	La	famU	30000_100000	30000_100000	coding gene	Group_9	Hormone	Homeostasis
FAS	FASLG	Ls	famU	30000_100000	30000_100000	coding gene	Group_9	Cytokine	Immunity
CD151	DUSP18	Ls	famU	More than 100000	More than 100000	coding gene	Group_4	fixed	Structure
VLDLR	TFPI	Ls	famU	30000_100000	30000_100000	coding gene	Group_4	Other free	Coagulation
UNC5A	NTN4	Ls	fam6	30000_100000	30000_100000	coding gene	Group_9	Other free	Neurotrophic factor
RTN4R	RTN4	Ls	fam6	More than 100000	More than 100000	coding gene	Group_9	growth factor	Cell growth and specialisation
NEO1	RGMA	Ls	fam6	30000_100000	30000_100000	coding gene	Group_4	fixed	Neurotrophic factor
NEO1	NTN2L	Ls	fam6	30000_100000	30000_100000	coding gene	Group_9	Other free	Embryonic development
