# Supplementary material for: Synchronous birth is a dominant pattern in receptor-ligand evolution
Source: BMC Genomics. 2018 Aug 14;19:611. doi: 10.1186/s12864-018-4977-2 (PMC6092800; doi:10.1186/s12864-018-4977-2)
Supplement: Supplementary file 2 — Part 1: List of Databases used to construct the receptor/ligand interaction Database. Part 2: Characteristics of the components of the MCA. Part 3: Explanation of the statistical model. Part 4 Organisms of the branches of the overall phylogenetic trees + organisms implemented by BLAST. Part 5: Supplementary discussion on the appearance times of ligands and receptors. Part 6: Results of the random statistical model for the different combinations used. Part 7: Explanation of the methodology to match the bases Ensembl and Ensembl metazoa. Part 8: Number of receptors according to their number of ligands. Part 9: List of ligands and receptors in our database. (ODT 46 kb) [file 12864_2018_4977_MOESM2_ESM.odt]

Supplemental Data


1 Databases for the list

We extracted interacting partners from the DIP repository (“Database of Interacting Proteins”), which contains the official “Database of Ligand receptor partners”, (Graeber et al, 2001), (http://dip.doe-mbi.ucla.edu/dip/DLRP.cgi). We complemented this list with the receptome database (http://www.receptome.org/; http://hsuehlab.org/) and also integrated the Kyoto Encyclopedia of genes and genomes (http://www.genome.jp/kegg/brite.html), using the file: “Enzyme_linked receptors”, “Cytokines receptors”, “Ions Channels receptors”, “CAMs and their ligands”, and with the IUPHAR database (http://www.iuphar-db.org/), using the “G-protein-coupled receptors database”.


2 Multiple Correspondence Analysis (MCA)

Factor 1 Functions

Using the GeneCard data bank http://www.genecards.org/, we defined 15 main functions for the ligand.

1. Immunity
2. Homoeostasis
3. Reproduction and gestation
4. Embryonic development
5. Structure
6. Growth
7. Growth factor
8. Hematopoiesis and angiogenesis
9. Cell signalisation
10. Coagulation
11. Blood pressure
12. Neurotrophic factors
13. Nutrition
14. Metabolism
15. Circadian cycle


Factor 2 Molecular weight

In this category, we divided the ligands according to their molecular weight, as follows:
	-for molecules synthesised by one gene, we used the weight of the molecule before post translational modifications, using the website Uniprot http://www.uniprot.org/
	-for peptides resulting of cleavage of bigger molecules, we used the weight of the molecule before the cleavage.
	- for molecules that result from a chain of biosynthesis, the molecular weight was not available on Uniprot but could be found on specialised sites, on a case by case basis.
The molecular weights were divided into the following categories:
Lighter to 550 Da, comprised between 600 to 4,000 Da; between 4000 da and 10 kDa; between 10 and 25 kDa; between 30 and 100 kDa, and heavier than 100 kDa.


Factor 3 Receptor family

The receptors were divided according to their family. The super family was included in the MCA, whereas all the subfamilies were used to reproduce our test concerning their birth in the tree of life. In this case, we only considered the receptor that came first, along with its first ligand.


Factor 4 Families

The studied receptors are primarily known in the literature. We built the list of the gene families, and reduced the several genes that constitute a family within one family.


Super-family 1 : Ions channels receptors
-Cys-loop receptors
-ATP-gated channels
-Glutamate cationics receptors


Super-family 2 : GPCR
Class 1 :
-Hydroxytryptamine receptors
-Acetylcholine receptors
-Adenosine receptors
-Adrenoceptors
-Angiotensin receptors
-Apelin receptor
-Bile acid receptor
-Bombesin receptors
-Bradykinin receptors
-Cannabinoid receptors
-Chemerin receptor
-Chemokine receptors
-Cholecystokinin receptors
-Complement peptide receptors
-Dopamine receptors
-Endothelin receptors
-Formylpeptide receptors
-Free fatty acid receptors
-Galanin receptors
-Ghrelin receptor
-Glycoprotein hormone receptors
-Gonadotrophin-releasing hormone receptors
-GPR18, GPR55 and GPR119
-G protein-coupled estrogen receptor
-Histamine receptors
-Hydroxycarboxylic acid receptors
-Kisspeptin receptor
-Leukotriene receptors
-Lysophospholipid (LPA) receptors
-Lysophospholipid (S1P) receptors
-Melanin-concentrating hormone receptors
-Melanocortin receptors
-Melatonin receptors
-Motilin receptor
-Neuromedin U receptors
-Neuropeptide FF/neuropeptide AF receptors
-Neuropeptide S receptor
-Neuropeptide W/neuropeptide B receptors
-Neuropeptide Y receptors
-Neurotensin receptors
-Opioid receptors
-Orexin receptors
-Oxoglutarate receptor
-P2Y receptors
-Platelet-activating factor receptor
-Prokineticin receptors
-Prolactin-releasing peptide receptor
-Prostanoid receptors
-Proteinase-activated receptors
-QRFP receptor
-Relaxin family peptide receptors
-Somatostatin receptors
-Succinate receptor
-Tachykinin receptors
-Thyrotropin-releasing hormone receptors
-Trace amine receptor
-Urotensin receptor
-Vasopressin and oxytocin receptors
-Class A Orphans
class 2 :
-Calcitonin receptors
-Corticotropin-releasing factor receptors
-Glucagon receptor family
-Parathyroid hormone receptors
-VIP and PACAP receptors
class 3
-Calcium-sensing receptors
-GABAB receptors
-Metabotropic glutamate receptors
-Taste 1 receptors
Class FRIZZLED
-adhesion


Super-family 3 : enzyme receptors
class 1 : Receptor tyrosine kinases
-EGF receptor family
-Insulin receptor family
-PDGF receptor family
-FGF receptor family
-VEGF receptor family
-HGF receptor family
-TRK receptor family
-EPH receptor family
-AXL receptor family
-LTK receptor family
-TIE receptor family
-ROR receptor family
-DDR receptor family
-RET receptor family
-KLG receptor family
-RYK receptor family
-MuSK receptor family
classe 2 : Receptor serine/threonine kinases
-TGF-beta receptor type1
-TGF-beta receptor type2


Super-family 4: cytokine receptors
-hematopoietin family receptor
-interferon/IL-10 family receptor
-TNF receptor family
-OTHER..

Super-family 5 : Nuclear receptor, not taken into account in our study

Super-family 6 : CAM : cell adhesion molecules

Class 1 : Immunoglobulin superfamily
sub family 1 : natural killers
-two domains, long cytoplasmic tail
-two domains, short cytoplasmic tail
-three domains, long cytoplasmic tail
-three domains, short cytoplasmic tail
sub family 2 : leukocyte immunoglobulin-like receptor
-alpha
-beta
Class 2 : Integrin family
-integrin beta
-integrin alpha
sub family 3 : selectins
sub family 4 : LINK PROTEIN FAMILY
sub family 55 : CADHERINS
sub family 6 : Sialomucin Family


Super-family 7 : Cell surface proteoglycans
-Syndecan family
-Glypican family
-OTHERS

Super-family 8 : Lectin receptors
-NK-cell receptors


3 Models and Statistics
We compared the distribution of the pairs of ligand/receptor in the three categories (LB: the gene coding for the ligand appeared before the gene coding for the receptor, LS: the gene coding for the ligand appeared at the same time as the gene coding for the receptor, LA: the gene coding for the ligand appeared after the gene coding for the receptor) with a Chi2 test (H0: There is no difference in the distribution of pairs between the three categories). The distribution of the randomly selected pairs of genes was also tested with a Chi2 test (H0: There is no difference of distribution in the three categories between the pairs in our list and the pairs chosen randomly).
The average distance (in numbers of branches) between the time of appearance of the ligand and the time of appearance of the receptor was computed, and compared between the observed and the random pairs, using a Pearson correlation test, and a Linear regression. The simple linear model was performed (H0: there is no impact of the time of birth of the gene encoding the ligand on the time of birth on the gene encoding the receptor).
The difference between the percentages of conservation of the binding site and the percentages of conservation of all the amino acids of the sequence was tested using a Generalised Linear Model (GLM). The GLM that we used was a Poisson regression (the two H0 were respectively: The appearance of the ligand does not have any effect on the value of the percentage of conservation of the amino acids involved in the binding interface, and the amino acids involved in the binding interface are not more conserved than the other amino acids).
The representations of 3D structures of the proteins were built with Chimera (Pettersen al, 2004).
We used a Multiple Correspondence Analysis (MCA) to study which of the characteristics of the ligand has the greatest impact on the time of appearance. We defined 5 characteristics: receptor gene family, molecular weight, function, nature (peptide or not) and signal (see supplemental data). The AMC was performed using the R package ADE4 (Dray et al, 2007).


4 Organisms of the branches


Mammalia

Dasypus novemcinctus (Armadillo); Otolemur garnettii (Bushbaby); Canis lupus familiaris (dog); Felis catus (cat); Bos taurus (caw): Ictidomys tridecemlineatus (squirel); Loxodonta africana (elephant); Nomascus leucogenys (gibbon); Cavia porcellus (guinea pig); Dipodomys ordii (kangaroo rat); Oryctolagus cuniculus (rabbit); Macaca mulatta (rhesus macaque); Callithrix jacchus (New World monkeys); Pteropus vampyrus (megabat); Myotis lucifugus (microbat), Mus musculus (mouse); Monodelphis domestica (opossum); Ailuropoda melanoleuca (panda); Ochotona princeps (pika); Sus scrofa (wild boar); Ornithorhynchus anatinus (platypus); Rattus norvegicus (rat); Sorex araneus (shrew); Tarsius syrichta (tarsier); Sarcophilus harrisii (tasmanian); Macropus eugenii (wallyby).

Reptilia

Alligator sinensis(Chinese alligator); camelus australis(South African ostrich); Coturnix japonica(Japanese quail); Gekko japonicus(Japanese gecko); Python bivittatus(Burmese python); Anas platyrhynchos(wild duck); Gallus gallus(chicken); Ficedula albicollis(collared flycatcher); Meleagris gallopavo(wild turkey); Taeniopygia guttata(zebra finch); Pelodiscus sinensis(Chinese softshell turtle); Anolis carolinensis(Carolina anole)

Amphibia

Ambystoma mexicanum(Mexican salamander); Cynops pyrrhogaster(Japanese fire); Hoplobatrachus rugulosus(frogs); Notophthalmus viridescens(eastern newt); Rana catesbeiana(American bullfrog); Rana pipiens(Northern Leopard Frog); Rhinella marina(cane toad); xenope laevis(African clawed frog); xenopus borealis(Marsabit clawed frog); xenopus laevis(Mwanza frog); xenopus tropicalis(western clawed frog); Taricha granulosa(rough-skinned newt)
Coelacanth

Latimeria chalumnae(cœlacanths); Lepidosiren paradoxa(South American lungfish); Protopterus_dolloi(African lungfishes); Lepidosiren paradoxa(South American lungfish); Neoceratodus forsteri(Queensland lungfish); Protopterus annectens(West African lungfish); Protopterus dolloi(African lungfishes)
Teleosteans

Astyanax mexicanus(cave fish); Poecilia formosa(Amazon molly); Gadus morhua(Atlantic cod); Takifugu rubripes(fugu); Oryzias latipes(Chinese rice fish); Xiphophorus maculatus(southern platyfish); Lepisosteus oculatus(spotted gar); Gasterosteus aculeatus(stickleback); Tetraodon nigroviridis(Tetraodon); Oreochromis niloticus(Tilapia); Danio rerio(Zebrafish)
Petromyzontidae

Petromyzon marinus(Lampreys); Lampetra fluviatilis(Lampreys); Lethenteron reissneri( Lampreys)
Cephalochordata
# Ciona intestinalis(Ciona); Ciona savignyi(Ciona); Botryllus schlosseri(golden star ascidian); Branchiostoma floridae(lancelet), Halocynthia roretzi(sea pineapple); Oikopleura Dioica(lancelets); Branchiostoma Lanceolatum(lancelets)
# 

Protostomia

# Aedes aegypti(mosquito); Anopheles sinensis(mosquito); Aplysia californica(California sea hare); Bactrocera dorsalis(Bactrocera dorsalis); Biomphalaria glabrata(snail); Caenorhabditis remanei(nematode); Ceratitis capitata(fruitfly); Crassostrea gigas(oysters); Culex quinquefasciatus(mosquito); Drosophila ananassae(fruitfly); Drosophila biarmipes(fruitfly); Drosophila erecta(fruitfly); Drosophila eugracilis(fruitfly); Drosophila ficusphila(fruitfly); Drosophila persimilis(fruitfly); Drosophila rhopaloa(fruitfly); Drosophila simulans(fruitfly); Drosophila yakuba(fruitfly);Lingula anatina(Brachiopod); Loa loa(nematode); Lottia gigantea(sea snails); Lucilia cuprina(bottle fly); Musca domestica(housefly); oesophagostomum dentatum(nematodes)
Cnidaria; Ctenophora; Placozoa; Porifera

Acropora digitifera(coral); Acropora millepora(coral); Aiptasia pallida(cnidarian); Nematostella vectensis(anemone); Amphimedon queenslandica(sponge); Trichoplax adhaerens(Placozoa); Mnemiopsis leidyi(ctenophore)
Unicellular

Saccharomyces arboricola(Yeast); Saccharomyces cerevisiae(Yeast); Saccharomyces_eubayanus(Yeast).

5 Description of the distribution

5 a. Ligands that appeared before their receptors: LB

First, we observed that 81 of the 116 ligands found in this category are smaller than 550 Da, and among them, 69 result from a chain of synthesis, and 2 (ATP and adenosine) are the smallest molecular compounds of the list.
Moreover, the receptors of this category often have the same ligand. Actually, there are 116 different receptors, for only 46 different ligands. This is the case of the Cholinergic Receptor Nicotinic family (CHRN), in which we found 10 receptors: CHRNA1, CHRNA2, CHRNA3, CHRNA4, CHRNA5, CHRNA6, CHRNA7, CHRNA8, CHRNA9, CHRNA10, CHRNB2, that appeared 580 my ago, and that all bind to acetylcholin, which appeared before. It is also the case for the Cholinergic Receptor Muscarinic family: CHRM, in which we find 5 receptors, CHRM1, CHRM2, CHRM3, CHRM4, CHRM5, which appeared 713 my ago, and that also bind to acetylcholin. Overall, there are 15 different receptors, belonging to two close families (the same superfamily), which bind to the same ligand. Both families appeared after the ligand. For the first family that appeared (CHRM), the interaction would have taken place immediately in the branch in which the receptor appeared, because the large diversification of 10 receptors took place in the same branch, and the two families diverged at only one branch of interval.
The category LB also comprises the most ancient ligands. Actually, 60 interactions involve a ligand whose coding gene appeared in unicellular organisms (1500 my ago) and that was conserved until humans, like ATP, adenosin, glutamate, acetylcholine or tryptophan. On the other hand, we found that the gene coding for the human receptor of these ligands appeared either in the first metazoa (713 my, like Glycine Receptor: GLRA1-4; GRID1-2; GR1K4-5; GRIN1, 2A, 3A, 2B; Adenosine Receptor: ADORA1, 2, 3; Melatonin Receptor: MTNR1A,B) etc. or in protostomians (-580 my) (Hydroxytryptamine Receptor: HTR1A-E; ADRA1A,B,D; Cholinergic Receptor Nicotinic: CHRNA1-6) etc.
The most plausible hypothesis is that the unicellular organism and the plants (that we did not take into account in our study) have other receptors which may not be phylogenetically related to the human ones, and that a replacement occurred in the animal lineage.
We also found some pairs of ligand/receptors whose partners appeared with 3,4 or more branches of distance. It is the case for the Nerve Growth Factor Receptor NGFRAP1, that was found to appear in mammals, whereas its first ligand appeared in vertebrates. In this case, a further study would be interesting.
5 b. Ligands that appeared at the same time as their receptors: LS

In this category, the couples belong to the 15 systems defined for the AMC. However, a large part of the molecules of the structure, adhesion/differentiation and reproduction were found in this category. More than half of the interactions present in LS appeared in branch 2 (First metazoa) and 3 (Protostomians). The results of the AMC also showed that the ligands that are glycoproteins mostly appeared simultaneously. Many of the glytoproteins ligands are inserted in the extracellular matrix, and represent the biggest molecules of our dataset (> 30 kDa). We can therefore establish a profile for some of the ligands whose probability to appear at the same time as their receptor is high: big glycoproteins (>30kDa) inserted in the matrix or in the membrane. For example, we find Integrin receptors (ITGB1, 2, 3, 4, 5, 6, 8; ITGA1, 2, 3, 5, 6, 7, 8, 9, 10, 11), Frizzled Class Receptors with their ligands, the Wnt Family Member. There is also the Fibroblast Growth Factor Receptors, with their ligands the Fibroblast Growth Factors.
In this category, we also find ligands which have resulted from a chain of synthesis, and for which the several genes coding for the enzymes involved in the synthesis appeared at the same time. It is the case for the genes involved in the biosynthesis of the serotonine and the dopamine, that is genes encoding the tryptophan hydroxylase, the hydroxytryptophan decarboxylase, the dopa decarboxylase, and the monoamine oxydase, which appeared at the same time as genes coding for the Hydroxytryptamine Receptor (HTR2A, 2A,2C, 4, 6), and Adrenoceptor (ADRB1, 2, 3).

5 c: Ligands that appeared after their receptor: LA

In this category, we draw a first distinction between the partners that appeared only one branch apart, and the partners that appeared further in time.
Concerning the partners that appeared only one branch apart, although distributed inside all the branches, we find 45 cases for which the receptor appeared in branch 5, including the lamprey (~550 ma), and the ligand at branch 6, excluding the lamprey (~420 ma), which was confirmed by the synteny. Among these couples, 37 belong to the immune system, and 8 to other families (Opioid Growth Factor Receptor OGFR; Kininogen receptor: GPR135; GDNF Family Receptor: GFRA3, GFRA2, GFRA1, GFRA4; Prolactin Receptor: PRLR; Growth Hormone Receptor: GHR).
As stated in the paper, there is a group of about 85 couples for which the receptor appeared in the first metazoas (branch 2) or in the protostomians (branch 3), and for which the first ligand appeared in the vertebrates (branch 5 or branch 6). In these cases, the AMC showed that the majority are neuropeptides, with a medium weight (between 4000 and 25 kDa). Among these, we can find the adrenomedullin, the angiotensin, the neuromedin, the kininogens, the cholecystokinin, the galanin, the motilin, etc.
These ligands are almost neuropeptides and are involved in a lot of functions of the organisms, so few specialized. Ligands that appeared after their receptor, that is to say more recently, could justify that they are less specialised than more ancestral ligands that had more time to specialise according to their receptors, and to acquire a specific function. The fact that these molecules are multifunctional could explain why these ligands are more recent and so less specialised that more ancestral molecules.
Ultimately, we observed that the receptors belonging to LA come from gene families smaller than those of the 2 previous categories. This would suggest that the diversification allowed by more recent ligands was not as important as the diversification of the receptors in the other two categories, in which a more ancestral appearance of the ligand gave the receptors families enough time to diversify widely.


6 Alternative models of distribution

The distribution of the partners was also observed:
- After removing the 52 pairs for which the ligand resulted from a chain of synthesis, the process of which involved enzymes that did not appear in the same branch
- After grouping the pairs according to the family of their receptor. For each family of receptors, we only recovered the first receptor to have appeared, along with its first ligand.
- By implementing our list with a list of predicted interactions. When reducing this new list by using only the first ligand of each receptor, we found that only 27 interactions in the LB and LS behaved differently. This did not impact the results.

We observed the same results when the pairs were grouped by families of receptor genes (LS: p-value = 5.6e-05; LB: p-value = 2.9e-4; LA: p-value = 0.73), and when we removed the ligands which resulted from a chain of synthesis but for which the enzymes involved in the synthesis did not appear in the same branch. However, in this case, the number of ligands that appeared before their receptor (LB) was even smaller than when they were not removed from the list (LB: p-value = 2.2e-16; LS: p-value = 6.74e-16; LA: p-value = 0.69).

To make sure that the ligands whose coding genes evolved quickly did not affect our data, we repeated our experiments after removing them.
In order to do this, the human sequence, and the sequence of one of the species who branch at the root of the tree, were selected for each ligand. They were aligned using local alignment. The scores of alignments were recovered and ploted. For each brach, the ligands  with the weakest  alignment scores were removed. Weak scores correspond to the bottom bar of the boxplot. We removed 79 ligands (see excel file). The repartition of the molecules was not affected by this operation.

7: Correspondance of the 2 databases of Ensembl and Ensembl Metazoa

In order to assess the distribution of the 19982 human genes present in Ensembl, the roots of each tree were determined. We found the following proportions:

To estimate the correspondance between Ensembl and Ensembl Metazoa, we had to determine what proportion of the trees that rooted in branch 3 (bilaterians) actually rooted in branch 2 (first metazoas).
To do this, we randomly selected 1/10 of the 7603 genes that rooted in  branch 3, and looked which proportion of them finaly rooted in the branch 2.

8: Number of receptors having one to more than 10 ligands


1 ligand
2 ligands
3 ligands
4 ligands
5 ligands
6 to 10 ligands
more than 10 ligands
Number of receptors
250
125
60
42
15
36
15


9: List of receptors/ligands

IL3RA	IL3
GABBR1	GAD1
GABBR2	GAD1
IL1RAPL1	IL18
LPHN2	SHANK1
LPHN3	FLRT2
LPHN3	FLRT3
IL11RA	IL11
CCR9	CCL25
LILRB1	HLA-G
LILRB1	HLA-A
LILRB1	HLA-B
LILRB1	HLA-C
LILRB1	HLA-F
LILRB1	B2M
OGFR	Penk
MCHR2	PMCH
MC3R	POMC
MC3R	AGRP
VIPR1	VIP
VIPR1	ADCYAP1
GLP1R	GCG
CRHR1	CRH
CRHR1	UCN
CRHR1	UCN3
CCKBR	CCK
CCKBR	GAST
AGTR2	AGT
DCC	NTN1
DCC	NTN4
NMUR2	NMU
PROKR1	PROK1
EPHA8	EFNA5
EPHA8	EFNA3
EPHA8	EFNA2
EPHA8	EFNA1
EPHA8	EFNA4
GFRA3	ARTN
GFRA2	GDNF
GFRA2	NTRN
PROCR	PROC
F3	F7
HRH4	HDC
NGFRAP1	BDNF
NGFRAP1	NTF5
ADRB2	DBH
ADRB2	PNMT
GPR26	TPH1
BAMBI	INHBA
BAMBI	INHBB
GPC1	slit2
GPC1	SLIT3
GPC1	SLIT1
GPC1	COL4
ROBO4	slit2
ROBO2	slit2
EPHB4	EFNB2
EPHB4	EFNB1
EPHB4	EFNB3
GPR119	DBH
GPR119	OEA
GPR119	LPC
DRD5	TH
DRD5	DDC
HRH2	HDC
PAQR3	CYP11A1
NCSTN	PSEN1
NCSTN	PSEN2
NCSTN	PSENEN
FGFR1	FGF1
FGFR1	FGF4
FGFR1	FGF8
FGFR1	FGF3:
FGFR1	FGF23
FGFR1	FGF5
FGFR1	FGF2
FGFR1	FGF6
FGFR1	FGF9
FGFR1	FGF10
FGFR1	FGF11
FGFR1	FGF12
FGFR1	fgf12b
FGFR1	fgf13
FGFR1	fgf14
FGFR1	fgf16
FGFR1	fgf17
FGFR1	fgf18
FGFR1	fgf19
VIPR2	VEGFC
VIPR2	VIP
VIPR2	ADCYAP1
ITGA11	COL1A1
BDKRB1	KNG1
PROKR2	PROK2
PROKR2	PROK1
ATP6AP2	REN
KLRK1	ULBP2
KLRK1	ULBP3
TNFRSF14	TNFSF14
TNFRSF14	LTA
TNFRSF14	TNFSF1
DARC (ouACKR1)	CXCL1
DARC (ouACKR1)	other ccl
HTR2A	TPH1
HTR1F	TPH2
HTR7	TPH3
HTR4	TPH4
HTR5A	TPH5
ADRA2C	DBH
ADRA2C	PNMT
ADRA1A	DBH
ADRA1A	PNMT
ADRA2A	DBH
ADRA2A	PNMT
GPR161	DBH
AMFR	GPI
GFRA1	GDNF
GFRA1	NTRN
GPR135	KNG1
HMMR	HAS2
LEPR	LEP
RXFP4	RLN3
RXFP4	INSL5
RXFP4	kng1
IGF2R	IGF2
IGF2R	GZMB
IL2RA	IL2
IL2RB	IL2
IL2RB	IL15
IL2RG	IL7
IL2RG	IL9
IL2RG	IL4
IL2RG	IL2
IL2RG	IL15
IL2RG	IL21
IL2RG	IL13
IL7R	IL7
IL7R	TSLP?
IL15RA	IL15
ITGA6	DUSP18
ITGA6	LAMB1
ITGA6	LAMA1
ITGA6	LAMA2
ITGA6	LAMB3
ITGA6	LAMC2
ITGA6	LAMA3
ITGA6	LAMA4
ITGA6	LAMA5
ITGA6	LAMB2
ITGA6	ADAM9
ITGA6	ADAM2
ITGA1	DUSP18
ITGA1	LAMB1
ITGA1	LAMA2
ITGA1	COL4A1
ITGA2	DUSP18
ITGA2	LAMB1
ITGA2	LAMA1
ITGA2	CHAD
ITGA2	COL1A1
ITGA2	COL2A1
ITGA2	FN1
ITGA2	ICAM4
ITGAD	VCAM1
ITGAD	ICAM3
ITGAE	CDH1
ITGAL	ICAM1
ITGAL	ICAM5
ITGAL	ICAM4
ITGAL	ICAM3
ITGAL	ICAM2
ITGAL	LFA-1
ITGAM	CTGF
ITGAM	CYR61
ITGAM	ICAM4
ITGAM	F10
ITGAM	c3b
ITGAM	ICAM1
ITGAM	FGA
ITGAM	ICAM2
ITGAM	CR3
ITGAX	C3
ITGAX	FGA
ITGAX	ICAM1
ITGAX	ICAM4
ITGB3	ADAM15
ITGB3	ADAM23
ITGB3	CYR61
ITGB3	FN1
ITGB3	VTN
ITGB3	ICAM4
ITGB4	DUSP18
ITGB4	LAMB1
ITGB4	LAMA1
ITGB4	LAMA2
ITGB4	LAMB3
ITGB4	LAMC2
ITGB4	LAMA3
ITGB5	ADAM9
ITGB5	FN1
ITGB5	TGFB1
ITGB5	TGFB2
ITGB5	TGFB3
ITGB5	TGFBI
ITGB5	TGFBN
KLRC1	HLA-E
KLRC1	HLA-G
KLRC2	HLA-E
KLRD1	HLA-E
KLRD1	HLA-G
RPSA	DUSP18
RPSA	LAMA1
RPSA	LAMA2
RPSA	LAMB2
RPSA	PRND
MPL	THPO
ADCYAP1R1	ADCYAP1
ADRA1D	DBH
ADRA1D	PNMT
ADRA1D	DDC et TH 
ADRA1B	DBH
ADRA1B	PNMT
ADRA1B	DDC et TH 
ADRA2B	DBH
ADRA2B	PNMT
ADRA2B	DDC et TH 
AGTR1	AGT
AVPR1A	AVP
C5AR1	C5
CALCR	CALCB
CALCR	CALCA
CALCR	IAPP
CALCR	CCK
CCKAR	CCK
CCKAR	GAST
CCR1	CCL6
CCR1	CCL2
CCR1	CCL3
CCR1	CCL14
CCR1	CCL7
CCR1	CCL15
CCR1	CCL16
CCR1	CCL23
CCR1	CCL5
CCR1	CCL13
CCR2	CCL2
CCR2	CCL7
CCR2	CCL12
CCR2	CCL13
CCR2	CCL16
CCR2	CCL8
CCR2	CCL13
CCR3	CCL5
CCR3	CCL7
CCR3	CCL8
CCR3	CCL11
CCR3	CCL15
CCR3	CCL24
CCR3	CCL26
CCR3	CCL28
CCR3	CCL13
CCR5	CCL3
CCR5	CCL4
CCR5	CCL5
CCR5	CCL8
CCR5	CCL14
CCR5	CCL11
CCR5	ccl7
CCR5	CCL13
CCR7	CCL19
CCR7	CCL21
CHRM1	CHAT
CHRM2	CHAT
CHRM3	CHAT
CHRM4	CHAT
CNTFR	np
CNTFR	CNTF
CNTFR	CLCF1
CRHR2	CRH
CRHR2	UCN
CRHR2	UCN3
CRHR2	UCN2
CX3CR1	CX3CL1
CXCR4	CXCL12
DRD1	TH
DRD1	DDC
DRD2	TH
DRD2	DDC
DRD3	COMT
DRD3	TH
DRD3	DDC
DRD4	TH
DRD4	DDC
EDNRA	EDN1
EDNRA	EDN2
F2R	F2
F2RL3	F2
F2RL3	PRSS1
FPR1	ANXA1
FPR1	fMLP
FPRL1	CAMP
FSHR	CGA
FSHR	FSHB
GALR1	GAL
GALR1	GALP
GALR3	GAL
GALR3	GALP
GCGR	GCG
GHRHR	GHRH
GIPR	GIP
GNRHR	GNRH1
MLNR	MLN
CXCR3	CXCL9
CXCR3	CXCL10
CXCR3	CXCL11
CXCR3	CXCL12
CXCR3	CCL21
GRM4	GAD1
HRH1	HDC
HTR1A	TPH1
HTR1A	DDC
HTR1B	TPH1
HTR1B	DDC
HTR1D	TPH1
HTR1D	DDC
HTR1E	TPH1
HTR1E	DDC
HTR2B	TPH1
HTR2B	DDC
HTR2C	TPH1
HTR2C	DDC
HTR6	TPH1
HTR6	DDC
IL8RA (or cxcr1)	CXCL6
IL8RA (or cxcr1)	IL8
IL8RB	CXCL2
IL8RB	CXCL3
IL8RB	CXCL5
IL8RB	CXCL6
IL8RB	PPBP
IL8RB	IL8
IL8RB	CXCL1
LRP5	APOE
LRP5	WNT7B
LRP5	SOST
LTBR	TNFSF14
LTBR	LTB
LTBR	LTA
LTBR	TNF
MAS1	AGT
MC2R	POMC
NMBR	NMB
NPY1R	PYY2
NPY1R	NPY
NPY1R	PYY
NPY2R	NPY
NPY2R	PYY
NTSR1	NTS
OPRK1	POMC
OPRK1	PDYN
OPRL1	PNOC
OPRM1	POMC
OXTR	OXT
PTGFR	PTGS2
PTHR1	PTHLH
SCTR	SCT
TACR1	TAC1
TACR1	TAC4
TACR1	TAC3
TACR2	TAC1
TACR2	TAC3
TNFRSF7	TNFSF7
TNFRSF7	CD5
TRHR	GPHA2
TRHR	GPHB5
TRHR	CGA
TRHR	TSHB
TRHR	TRH
TSHR	GPHB5
TSHR	TSHB
ADRB1	DBH
ADRB1	PNMT
ADRB1	DDC and TH 
ADRB3	DBH
ADRB3	PNMT
ADRB3	DDC and TH 
AVPR2	AVP
BDKRB2	KNG1
EDNRB	EDN3
EDNRB	EDN1
EDNRB	EDN2
HCRTR1	HCRT
HCRTR2	HCRT
LHCGR	LHB
LHCGR	CGA
LHCGR	CGB
SSTR1	SST
SSTR1	CORT
SSTR2	SST
SSTR2	CORT
SSTR3	CORT
SSTR3	SST
SSTR4	CORT
SSTR4	SST
SSTR5	CORT
SSTR5	SST
NEO1	RGMA
NEO1	NTN2L
C3AR1	C3
C3AR1	C3a 
CCR6	CCL20
CMKLR1	RARRES2
F2RL2	F2
GHSR	GHRL
GHSR	CORT
GLP2R	GCG
PRLHR	PRLH
NPFFR2	NPFF
NPFFR2	NPAF 
PTHR2	PTH
PTHR2	TIP39
AGTRL1	APLN
CCR8	CCL1
CCR8	SCYA4
CCR8	SCYA17
GPR23	LIPH
GPR23	ENPP2 
XCR1	XCL1
XCR1	CXCL2
NPBWR1	NPW
NPBWR1	NPB
NPBWR2	NPW
NPBWR2	NPB
GRPR	NMB
GRPR	GRP
CALCRL	ADM
CALCRL	CALCA
CALCRL	CALCB
CALCRL	ADM2
IL21R	IL21
CDON	NTN2L
CDON	SHH
ADIPOR1	ADIPOQ
MC4R	AGRP
MC4R	POMC ?
MC5R	POMC
MTNR1A	AANAT
MTNR1A	ASMT
MTNR1B	AANAT
MTNR1B	ASMT
PPYR1	PYY
PPYR1	NPY
PPYR1	PPY
ARTS-1	Nucb2
ARTS-1	HLA
PLAUR	PLAU
IL20RB	IL20
IL20RB	IL24
IL20RB	IL19
NPY5R	PYY
NPY5R	NPY
AVPR1B	AVP
IL17RB	IL25
IL17RB	IL17B
IL17RB	IL17E
PTGDR	PTGDS
CXCR6	CXCL16
LRRC4C	NTNG1
LRRC4C	NTNG2
PTPRF	NID1
PTPRS	HSPG2
PTPRS	PPFIA1 ?
EPHA6	EFNA4
EPHA6	EFNA5
EPHA6	EFNA2
EPHA6	EFNA3
EPHA6	EFNA1
ADMR	ADM
HRH3	HDC
PLXNB1	SEMA4D
PLXNA4	SEMA3A
PLXNA4	SEMA6
PLXND1	SEMA3E
PLXND1	SEMA4A
PLXND1	SEMA3C
PLXND1	SEMA3A
HHIP	IHH
HHIP	SHH
HHIP	DHH
SCARF1	CALR
SORT1	NGFB
SORT1	BDNF
SDC1	SLIT1
SDC1	SLIT2
SDC1	THBS1
SDC2	FN1
you	FGF2
SDC4	FGF2
SDC4	ADAM12
GFRA4	PSPN
ROBO3	NCAM1
ROBO3	SLIT1
ROBO3	NCAM2
SORL1	APOE
NTSR2	NTS
TGFBR3	INHA
TGFBR3	TGFB2
TGFBR3	TGFB1
TGFBR3	TGFB3
CHRM5	CHAT
TRAF2	GSTP1
LPHN1	SHANK1
LPHN1	TENM2
TACR3	TAC1
CCR10	CCL28
CCR10	CCL27
CCR10	CCL4
CCR10	CCL2
CCR10	CCL8
RXFP3	RLN3
LRP8	APOE
LRP8	RELN
ADIPOR2	ADIPOQ
F2RL1	F2
F2RL1	ENTK
GPR103	P518
ATRN	ASIP
LRRN6A	OMG
LRRN6A	RTN4
LRP11	LTF
ITGA10	COL2A1
TNFRSF18	TNFSF18
GALR2	GAL
GALR2	GALP
PRLR	PRL
GPR77	C5
BOC	SHH
BOC	IHH
BOC	DHH
NRXN3	NXPH1
NRXN3	NXPH3
NRXN3	NLGN1
NRXN3	NLGN2
NRXN3	NLGN3
NRXN1	NXPH1
NRXN1	NXPH3
NRXN1	NLGN1
NRXN1	NLGN2
NRXN1	NLGN3
NRXN2	NXPH1
NRXN2	NXPH3
NRXN2	NLGN2
NRXN2	NLGN3
HTR5B	TPH1
CD36	THBS1
SCARB1	PTDSS1
SCARB1	APOE
SCARB1	APOA2
SCARB1	APOA1
UTS2R	UTS2
UTS2R	UTS2B
CD44	HAS2
CD44	SPP1
CD44	COL1A1
CD44	COL4A
CD44	FN1
CD44	LGALS9
CD47	THBS1
CD47	THBS2
SIRPA	CD47
SDC3	COL5A3
ALK	MDK
ALK	PTN
FZD9	WNT1
FZD9	WNT2
FZD9	WNT7
TNFRSF10A	TNFSF10
BMPR1B	GDF5
BMPR1B	BMP7
BMPR1B	BMP2
BMPR1B	BMP4
BMPR1B	BMP15
BMPR1B	TNFSF11
BMPR1B	BMP3
BMPR1B	BMP6
BMPR1B	BMP8
BMPR1B	BMP10
TNFRSF11B	TNFSF11
TNFRSF11B	TNFSF10
TNFRSF11B	TNFSF13
TNFRSF10B	TNFSF10
NRP1	SEMA3A
NRP1	VEGF
NRP1	PGF
NRP1	L1CAM
NRP1	SEMA3B
NRP1	VEGFB
TNFRSF10C	TNFSF10
TNFRSF13B	TNFSF13
TNFRSF13B	TNFSF12
TNFRSF13B	TNFSF13B
IL1RAP	IL1B
PLXNB2	SEMA4D
PLXNB2	SEMA4C
PLXNB2	SEMA4G
MUSK	AGRIN
EPHB6	EFNB1
EPHB6	EFNB2
EPHB6	EFNB3
FZD6	WNT4
NRP2	VEGFC
NRP2	SEMA3F
NRP2	SEMA3C
NRP2	FIGF
NRP2	VEGF
PLXNC1	SEMA7A
RAMP1	CALCB
RAMP1	ADM2
RAMP1	CALCA
RAMP2	ADM
RAMP2	CALCA
RAMP2	IAPP
CALCRL	WNT5A
CALCRL	WNT11
CALCRL	CALCA
CALCRL	CALCB
CALCRL	WNT2B
TNFRSF21	TNF
LRP6	DKK1
LRP6	SOST
LRP6	CTGF
LRP6	DKK2
LRP6	WNT3
LRP6	RSPO1
LRP6	wnt1
NTRK3	NTF3
NTRK3	NTF5
NTRK3	NTF4
UNC5C	NTN1
UNC5C	robo4
TNFRSF6B	TNFSF15
TNFRSF6B	FASLG
TNFRSF6B	TNFSF14
TNFRSF6B	TNFSF6
EGFR	EGF
EGFR	EREG
EGFR	AREG
EGFR	BTC
EGFR	HBEGF
EGFR	TGFA
LDLR	APOE
LDLR	APOB
LDLR	PF4
LDLR	APOH
TFRC	TF
ERBB2	NRG1
ERBB2	ACPP ?
NTRK1	NGFB
NTRK1	NTF5
NTRK1	NTF3
ITGB1	FN1
ITGB1	RELN
ITGB1	VCAM1
ITGB1	LAMA1
ITGB1	LAMA2
ITGB1	DUSP18
ITGB1	LAMB1
ITGB1	LAMB3
ITGB1	LAMC2
ITGB1	LAMA3
ITGB1	LAMA4
ITGB1	LAMA5
ITGB1	LAMB2
ITGB1	PLG
ITGB1	ADAM17
ITGB1	ADAM15
ITGB1	ADAM9
ITGB1	ADAM12
ITGB1	ADAM2
ITGB1	COL2A1
ITGB1	COL1A1
ITGB1	CHAD
ITGB1	FN1
ITGB1	COL4A1
ITGB1	NPNT
ITGB1	COL18A1
INSR	INS
INSR	PBEF1
INSR	IGF2
ITGAV	ADAM9
ITGAV	SPP1
ITGAV	ICAM4
CSF1R	CSF1
CSF1R	il34
RET	NRTN
RET	GDNF
RET	PSPN
RET	ARTN
IGF1R	IGF1
IGF1R	IGF2
IGF1R	INS
NGFR	NGFB
NGFR	NTF3
NGFR	NTF5
NGFR	BDNF
NGFR	NTF4
NGFR	NGF
ITGA2B	FN1
ITGA2B	ICAM4
ITGA2B	BDNF
MET	SEMA4D
MET	HGF
MET	SEMA5A
ITGA5	FN1
ITGA5	ADAM17
ITGA5	ADAM15
ITGA5	ADAM23
ITGA5	CYR61
ITGA5	VTN
ITGA5	COL18A1
IL6R	IL6
PDGFRB	PDGFD
PDGFRB	PDGFB
PDGFRB	PDGFA
KIT	KITLG
KIT	SCGF
ITGA4	FN1
ITGA4	VCAM1
ITGA4	MADCAM1
SELL	CFH
SELL	CD34
SELL	PODXL2
IL1R1	IL1A
IL1R1	IL1B
IFNGR1	IFNG
CSF2RA	CSF2
NPR1	NPPA
NPR1	NPPB
SELP	SELPLG
SELP	CD24
SELP	PODXL2
PDGFRA	PDGFA
PDGFRA	PDGFB
PDGFRA	PDGFC
SELE	SELPLG
SELE	ITGAM
SELE	ITGB2
SELE	CD44
SELE	PODXL2
SELE	GLG1
IFNAR1	IFNA1
IFNAR1	IFNW1
IFNAR1	IFNB1
IFNAR1	IFNA4
IFNAR1	IFNA5
IFNAR1	IFNA16
IFNAR1	IFNA8
IFNAR1	IFNA14
IFNAR1	IFNA21
IFNAR1	IFNA2
IFNAR1	IFNA13
IFNAR1	IFNA6
IFNAR1	IFNA7
IFNAR1	IFNA10
IFNAR1	IFNA17
NPR3	NPPA
NPR3	NPPB
NPR3	NPPC
FLT1	VEGF
FLT1	VEGFB
FLT1	PGF
FLT1	VEGFA
ITGB6	FN1
ITGB6	FBN1 ?
ITGB6	TNC ?
ITGB6	TGFB1
ITGB6	TGFB2
ITGB6	TGFB3
ITGB6	TGFBN
EPOR	EPO
TNFRSF1A	TNF
TNFRSF1A	LTA
TNFRSF1B	OMG
TNFRSF1B	TNF
TNFRSF1B	LTA
NPR2	NPPC
NPR2	NPPB
NPR2	NPPA
EDG1	ACP6
EDG1	shingosine !
EPHA1	EFNA1
EPHA1	EFNA2
EPHA1	EFNA3
EPHA1	EFNA4
EPHA1	EFNA5
FGFR2	FGF23
FGFR2	FGF2
FGFR2	FGF4
FGFR2	FGF9
FGFR2	FGF10
FGFR2	PF4
FGFR2	FGF5
FGFR2	FGF8
FGFR2	FGF7
FGFR2	FGF22
FGFR2	FGF3
FGFR2	FGF1
FGFR2	FGF6
FGFR2	FGF11
FGFR2	FGF12
FGFR2	FGF12B
FGFR2	FGF13
FGFR2	FGF14
FGFR2	FGF16
FGFR2	FGF17
FGFR2	FGF18
FGFR2	FGF19
ERBB3	NRG2
ERBB3	NRG1
ERBB3	BTC
FGFR4	FGF5
FGFR4	FGF4
FGFR4	FGF8
FGFR4	FGF2
FGFR4	FGF1
FGFR4	FGF19
FGFR4	FGF23
FGFR4	FGF6
FGFR4	FGF9
FGFR4	FGF11
FGFR4	FGF12
FGFR4	FGF12B
FGFR4	FGF13
FGFR4	FGF14
FGFR4	FGF16
FGFR4	FGF17
FGFR4	FGF18
FGFR3	FGF2
FGFR3	FGF8
FGFR3	FGF4
FGFR3	FGF8
FGFR3	FGF9
FGFR3	FGF18
FGFR3	FGF1
FGFR3	FGF11
FGFR3	FGF12
FGFR3	FGF12B
FGFR3	FGF13
FGFR3	FGF14
FGFR3	FGF16
FGFR3	FGF17
FGFR3	FGF18
FGFR3	FGF19
FGFR3	FGF10
PTPRZ1	PTN
PTPRZ1	MDK
PTPRZ1	cntn1 ?
PTPRZ1	SEMA5
IL4R	IL4
IL4R	IL13
GUCY2C	GUCA2A
GUCY2C	GUCA2B
FAS	FASLG
CD40	CD40LG
CD40	LTB
ITGA3	RELN
ITGA3	DUSP18
ITGA3	LAMB1
ITGA3	LAMA2
ITGA3	LAMB3
ITGA3	LAMC2
ITGA3	LAMA3
ITGA3	LAMA5
ITGA3	LAMB2
ITGB7	MADCAM1
ITGB7	CDH1
ITGB7	VCAM1
ITGB7	FN1 
ITGB8	DUSP18
ITGB8	LAMB1
ITGB8	LAMA1
ITGB8	FN1
ITGB8	COL4A1
ITGB8	TGFB1
ITGB8	TGFB2
ITGB8	TGFB3
ITGB8	VTN
ACVR2A	INHBA
ACVR2A	INHBB
ACVR2A	BMP7
ACVR2A	NODAL
ACVR2A	INHA
ACVR2A	TDGF1
ACVR2A	GDF11
ACVR2A	BMP10
ACVR2A	GDF7
ACVR2A	BMP2
ACVR2A	BMP3
ACVR2A	BMP4
ACVR2A	BMP5
ACVR2A	BMP6
ACVR2A	BMP7
ACVR2A	BMP8
ACVR2A	BMP15
ACVR2A	INHBC
TNFRSF8	TNFSF8
EPHA2	EFNA1
EPHA2	EFNA3
EPHA2	EFNA5
EPHA2	EFNA4
EPHA2	EFNA2
EPHA3	EFNA5
EPHA3	EFNA1
EPHA3	EFNA2
EPHA3	EFNA3
EPHA3	EFNA4
EPHB2	EFNB1
EPHB2	EFNA5
EPHB2	EFNB3
EPHB2	EFNB2
AXL	GAS6
AXL	PROS1
CSF2RB	IL5
CSF2RB	IL3
CSF2RB	CSF2
RYK	WNT5A
RYK	WNT1
RYK	WNT3
RYK	WNT3a
TIE1	ANGPT1
TIE1	ANGPT4
TIE1	ANGPT2
FLT4	VEGFC
FLT4	FIGF
KDR	VEGF
KDR	SEMA6D
KDR	VEGFC
KDR	FIGF
KDR	VEGFA
FLT3	FLT3LG
BMPR1A	BMP2
BMPR1A	BMP4
BMPR1A	BMP6
BMPR1A	BMP7
BMPR1A	GDF6
BMPR1A	BMP10
BMPR1A	GDF7
BMPR1A	BMP3
BMPR1A	BMP5
BMPR1A	BMP8
BMPR1A	BMP15
BMPR1A	GDF5
ACVR1B	NODAL
ACVR1B	GDF11
ACVR1B	INHBA
ACVR1B	INHBB
ACVR1B	INHBC
ACVR1B	INHA
TGFBR1	GDF9
TGFBR1	TGFB1
TGFBR1	TGFB2
TGFBR1	TGFB3
ACVRL1	TGFB3
ACVRL1	BMP10
ACVRL1	GDF2
ACVRL1	TGFB1
TGFBR2	TGFB3
TGFBR2	TGFB1
TGFBR2	TGFB2
IFNGR2	IFNG
IL6ST	IL6
IL6ST	LIF
IL6ST	OSM
IL6ST	IL11
IL6ST	CNTF
IL6ST	CLCF1
IL6ST	CTF1
IL12RB1	IL12A
IL12RB1	IL12B
IL12RB1	IL23A
LIFR	LIF
LIFR	OSM
LIFR	NP
LIFR	CNTF
LIFR	CLCF1
LIFR	CTF1
TNFRSF4	TNFSF4
KIR2DL1	HLA-C
KIR2DL3	HLA-C
KIR3DL1	HLA-B
KIR3DL2	HLA-A
KIR2DS4	HLA-C
NOTCH1	JAG1
NOTCH1	JAG2
NOTCH1	NOV
NOTCH1	DLL1
NOTCH1	DLL4
NOTCH1	DLK1
NOTCH1	DLL3
CD151	DUSP18
CD151	LAMA5
CD151	LAMB1
CD151	LAMB2
IFNAR2	IFNA1
IFNAR2	IFNW1
IFNAR2	IFNB1
IFNAR2	IFNA4
IFNAR2	IFNA5
IFNAR2	IFNA16
IFNAR2	IFNA8
IFNAR2	IFNA14
IFNAR2	IFNA21
IFNAR2	IFNA13
IFNAR2	IFNA6
IFNAR2	IFNA7
IFNAR2	IFNA10
IFNAR2	IFNA17
PLXNA3	SEMA3F
PLXNA3	SEMA3A
ITGA8	FN1
ITGA8	NPNT
ITGA8	TNC
ITGA8	SPP1
ITGA8	TGFB1
ITGA8	TGFB3
ITGA8	VTN
EPHB3	EFNB1
EPHB3	EFNB2
EPHB3	EFNB3
EPHA5	EFNA5
EPHA5	EFNA1
EPHA5	EFNA2
EPHA5	EFNA3
EPHA5	EFNA4
EPHB1	EFNB2
EPHB1	EFNB1
EPHB1	EFNA3
EPHB1	EFNB3
EPHA4	EFNA5
EPHA4	EFNB3
EPHA4	EFNA1
EPHA4	EFNA3
EPHA4	EFNA2
EPHA4	EFNB2
EPHA4	EFNA4
EPHA4	EFNB1
PLXNA1	SEMA6D
PLXNA1	SEMA3A
PLXNA1	L1CAM
PLXNA1	SEMA3C
PLXNA1	SEMA3F
EDG2	LIPH
EDG2	ACP6
EDG2	ATX
IL13RA1	IL13
IL13RA1	IL4
VLDLR	RELN
VLDLR	APOE
VLDLR	TFPI
LRP2	AGT
NPSR1	NPS
IL9R	IL9
IL5RA	IL5
IL5RA	il3?
MC1R	ASIP
MC1R	POMC
ROR2	GDF5
ROR2	WNT5a
TNFRSF17	TNFSF13
TNFRSF17	TNFSF12
TNFRSF17	TNFSF13b
TEK	ANGPT1
TEK	ANGPT2
TEK	ANGPTL1
TEK	ANGPT4
NOTCH2	JAG1
NOTCH2	DLK1
NOTCH2	JAG2
NOTCH2	DLL1
NOTCH2	DLL3
NOTCH2	DLL4
ACVR1A	BMP6
ACVR1A	BMP7
ACVR1A	BMP3
ACVR1A	BMP4
ACVR1A	BMP5
ACVR1A	BMP8
ACVR1A	BMP10
ACVR1A	BMP15
ACVR1A	INHBC
ACVR1A	INHBA
ACVR1A	INHBB
ACVR1A	INHA
MST1R	MST1
TYRO3	GAS6
TYRO3	PROS1
TNFRSF9	TNFSF9
LRP1	A2M
LRP1	HSP90B1
LRP1	LRPAP1
LRP1	SERPINE2
LRP1	F2
LRP1	SERPINC1
LRP1	F2
LRP1	PLAT
LRP1	PLAU
LRP1	F9
LRP1	F8
LRP1	TFPI
LRP1	F7
LRP1	MMP9
LRP1	MMP13
LRP1	LTF
LRP1	PSAP
LRP1	C3
LRP1	SERPINE1
LRP1	SERPING1
LRP1	SERPINC1
LRP1	SERPINA1
IL10RB	IL28A
IL10RB	IL28B
IL10RB	IL29
IL10RB	IL10
IL10RB	IL22
IL10RB	IL26
IL10RB	IFNL1
DDR1	COL1A1
MERTK	GAS6
FZD5	WNT7A
FZD5	WNT5A
IL18R1	IL18
PTCH1	SHH
PTCH1	IHH
PTCH1	SHH
PTCH1	DHH
IL10RA	IL10
IL10RA	IL22
ITGA7	LAMA1
ITGA7	LAMA2
ITGA7	DUSP18
ITGA7	LAMB1
ACVR2B	NODAL
ACVR2B	GDF11
ACVR2B	LEFTY2
ACVR2B	BMP2
ACVR2B	BMP3
ACVR2B	BMP4
ACVR2B	BMP5
ACVR2B	BMP6
ACVR2B	BMP7
ACVR2B	BMP8
ACVR2B	BMP10
ACVR2B	BMP15
ACVR2B	INHBA
ACVR2B	INHBB
ACVR2B	INHBC
ACVR2B	INHA
ITGA9	PLG
ITGA9	ADAM12
ITGA9	ADAM15
ITGA9	VCAM1
BMPR2	BMP15
BMPR2	GDF6
BMPR2	GDF9
BMPR2	BMP2
BMPR2	GDF5
BMPR2	BMP10
BMPR2	GDF7
BMPR2	BMP4
BMPR2	BMP3
BMPR2	BMP5
BMPR2	BMP8
BMPR2	BMP7
FZD2	WNT4
FZD2	WNT5A
IL13RA2	IL13
KIR2DS1	HLA-C
ERBB4	NRG3
ERBB4	NRG2
ERBB4	BTC
ERBB4	NRG1
ERBB4	HBEGF
ERBB4	NRG4
ERBB4	EREG
ERBB4	HBEGF
EPHA7	EFNA1
EPHA7	EFNA2
EPHA7	EFNA3
EPHA7	EFNA5
EPHA7	EFNA4
EPHA7	EREG
NTRK2	BDNF
NTRK2	NTF5
NTRK2	NTF3
AMHR2	AMH
DDR2	COL1A1
DDR2	COL3A1
PLXNA2	SEMA3A
PLXNA2	SEMA6A
KREMEN2	DKK1
ACVR1C	NODAL
ACVR1C	ACTIVIN and BMP
IL31RA	IL31
ITGB2	CTGF
ITGB2	ICAM1
ITGB2	CYR61
ITGB2	ICAM5
ITGB2	ICAM4
ITGB2	ICAM3
ITGB2	ICAM2
ITGB2	VCAM1
ITGB2	C3
ITGB2	FGA
ITGB2	ICAM1
RXFP2	INSL3
RXFP2	RLN2
RXFP2	RLN1
TNFRSF25	TNFSF15
TNFRSF25	tnfsf12
IL22RA2	IL22
UNC5A	NTN4
UNC5A	NTN1
KREMEN1	DKK1
TNFRSF13C	TNFSF13B
NOTCH4	DLL4
NOTCH4	DLK1
NOTCH4	JAG1
NOTCH4	JAG2
NOTCH4	DLL1
NOTCH4	DLL3
OSMR	OSM
OSMR	IL31
IL12RB2	IL12A
IL12RB2	IL12B
KIR2DL4	HLA-G
KIR2DL4	HLA-C
SMO	SHH
RTN4R	RTN4
RTN4R	OMG
FZD8	WNT1
FZD8	WNT3
EDA2R	EDA
IL22RA1	IL22
IL22RA1	IL20
IL22RA1	IL24
NMUR1	NMS
NMUR1	NMU
EDG4	LIPH
RXFP1	RLN2
RXFP1	RLN3
RXFP1	RLN1
PLXNB3	SEMA5A
TNFRSF12A	TNFSF12
FZD3	WNT1
TNFRSF10D	TNFSF10
CRLF1	CNTF
CRLF1	CLCF1
FZD4	WNT5A
FZD4	NDP
FZD10	WNT7B
NOTCH3	JAG1
NOTCH3	JAG2
NOTCH3	DLK1
NOTCH3	DLL1
NOTCH3	DLL3
NOTCH3	DLL4
EDAR	EDA
FZD1	WNT7B
PTCH2	DHH
PTCH2	SHH
ROBO1	SLIT1
ROBO1	SLIT2
ROBO1	NCAM1
ROBO1	SLIT3
TNFRSF11A	TNFSF11
IL1R2	IL1A
IL1R2	IL1B
csf3r	csf3
PTPRB	MDK
PTPRB	PTN
CCXCR1	SCYC1
CCXCR1	SCYC2
CCPB2	SCYA11
CCPB2	SCYA4
CCPB2	ccl5
CCPB2	SCYA2
CCPB2	SCYA8
CCPB2	CCL7
CCPB2	CCL13
CCR4	CCL5
CCR4	SCYA17
CCR4	SCYA22
HTR3C	TPH …
HTR3B	TPH …
HTR3D	TPH …
HTR3E	TPH …
CHRNA1	CHAT
CHRNA2	CHAT
CHRNA3	CHAT
CHRNA4	CHAT
CHRNA5	CHAT
CHRNA6	CHAT
CHRNA7	CHAT
CHRNA9	CHAT
CHRNA10	CHAT
CHRNB2	CHAT
GABRA1	HDC
ADORA1	adenosine
ADORA2A	adenosine
ADORA2B	adenosine
ADORA3	adenosine
APLNR	APLN
GPBAR1	bile acid
CNR1	canabis receptor
CNR2	canabis receptors
CXCR2	il8
CXCR2	CXCL3
CXCR2	MGSA
CXCR2	NAP-2
CXCR4	CXCL12
CXCR4	UBC
ACKR2	CCL2
ACKR2	CCL3
ACKR2	CCL3L1
ACKR2	CCL4
ACKR2	CCL5
ACKR2	CCL7
ACKR2	CCL8
ACKR2	CCL11
ACKR2	CCL13
ACKR2	CCL17
ACKR2	CCL22
ACKR2	CCL23
ACKR2	CCL24
ACKR2	SCYA2
ACKR2	SCY3
ACKR2	SCYA5
ACKR2	SCYA7
ACKR3	CXCL11
ACKR3	CXCL12
CCRL2	CCL19
CCRL2	RARRES2
C5AR2	C3a
C5AR2	C4a
C5AR2	C5a
FPR2	formylethionyl
FPR3	formylethionyl
LHCGR	LH
LHCGR	HCG
GPR55	LPI
GPER1	cyp19a1
HCAR1	orphan
HCAR2	Bind externe elements
HCAR3	Bind externe elements
KISS1R	kiss1
LTB4R	LTC4
LTB4R	LTD4
LTB4R	LTE4
LTB4R	2-HETE
LTB4R2	LTC4
LTB4R2	LTD4
LTB4R2	LTE4
LTB4R2	2-HETE
CYSLTR1	LTC4
CYSLTR1	LTD4
CYSLTR1	LTE4
CYSLTR1	2-HETE
CYSLTR2	LTC4
CYSLTR2	LTD4
CYSLTR2	LTE4
CYSLTR2	2-HETE
OXER1	LTC4
OXER1	LTD4
OXER1	LTE4
OXER1	2-HETE
S1PR1	PSPH
S1PR2( EDG5)	PSPH
S1PR3 (EDG3)	PSPH
S1PR4(EDG6)	PSPH
S1PR5(EDG8)	PSPH
MCHR1	PMCH
NPFFR1	NPFF
NPFFR1	NPAF
NPY6R	PPY
NPY6R	NPY
NPY6R	PYY
NPY4R	NPY
NPY4R	PYY
OPRD1	PDYN
OXGR1	OGDH
P2RY1	ATP
P2RY2	ATP
P2RY4	ATP
P2RY6	ATP
P2RY11	ATP
P2RY11	ADP
P2RY12	ATP
P2RY13	ATP
P2RY14	ATP
PTGDR2	PTGD2
PTGER1	PTGES3
PTGER1	PTGS2
PTGER1	PTGIS
PTGER1	PTGD2
PTGER2	PTGES3
PTGER2	PTGS2
PTGER2	PTGIS
PTGER2	PTGD2
PTGER3	PTGES3
PTGER3	PTGS2
PTGER3	PTGIS
PTGER3	PTGD2
PTGER4	PTGES3
PTGER4	PTGS2
PTGER4	PTGIS
PTGER4	PTGD2
PTGIR	PTGIS
QRFPR	QRFP
SUCNR1	SDHA
THRH	amines, amphetamines, dopamine, serotonine, histamine
TAAR1	amines, amphetamines, dopamine, serotonine, histamine
CASR	amines, amphetamines, dopamine, serotonine, histamine
GPRC6A	amines, amphetamines, dopamine, serotonine, histamine
GRM1	GLUTAMATES receptors
GRM2	GLUTAMATESreceptors
GRM3	GLUTAMATESreceptors
GRM5	GLUTAMATESreceptors
GRM6	GLUTAMATESreceptors
GRM7	GLUTAMATES receptors
GRM8	GLUTAMATES receptors
INSRR	INS
INSRR	PTEN
EPHA10	EFNA1
EPHA10	EFNA2
EPHA10	EFNA3
EPHA10	EFNA4
EPHA10	EFNA5
LTK	ORPHAN
ROR1	ORPHAN
PTK7	WNT
IL23R	IL23
TSLPR	TSLP
IL20RA	IL19
IL28RA	IFNL2
IL28RA	IFNL3
IL18RAP	IL18
IL1RL1	IL33
IL1RL2	IL18
IL17RC	IL17
IL17RD	IL17
IL17RE	IL17
THRA	TSH
THRA	TPO
THRB	TSH
THRB	TPO
cd28	cd80
cd28	cd86
cd28	ICOSLG
CTLA4	CD80
CTLA4	CD86
CD2	LFA-3
CD2	CD48
AGC1	SEMA5
VCAN	HAS2
NCAN	HAS2
BCAN	HAS2
CSPG4	colalpha
KIR2DL2	HLA-C
kir2dl5a	HLA-C
KIR2DL5B	HLA-C
KIR2DS2	HLA-C
KIR2DS3	HLA-C
KIR2DS5	HLA-C
KIR3DL3	HLA-C
KIR3DS1	HLA-C
LILRA1	HLA
LILRA2	HLA
LILRA3	HLA
LILRA4	HLA
LILRA5	HLA
LILRA6	HLA
LILRB2	HLA
LILRB3	HLA
LILRB4	HLA
LILRB5	HLA
EPHA8	EFNB3
TNFRSF1A	TNFSF2
TNFRSF1A	TNFSF1
TNFRSF1B	TNFSF2
TNFRSF1B	TNFSF1
FLT4	VEGFD
KDR	VEGFD
EPHA10	EFNB1 
EPHA10	EFNB2 
EPHA10	EFNB3 
GLRA1	SHMT 
GLRA2	SHMT 
GLRA3	SHMT 
GLRA4	SHMT 
GLRB	SHMT 
GABRA2	GAD 
GABRA1	GAD 
GABRA4	GAD 
GABRA5	GAD 
GABRA6	GAD 
GABRA1	GAD 
